# Supplementary material for: Genetic Dissection and Validation of Chromosomal Regions for Transmission Ratio Distortion in Intersubspecific Crosses of Rice
Source: Front Plant Sci. 2020 Oct 27;11:563548. doi: 10.3389/fpls.2020.563548 (PMC7655136; doi:10.3389/fpls.2020.563548)
Supplement: Supplementary Table S1 — Bin genotypes of the backcross inbred line population derived from the cross of 9311 and Nipponbare. [file Table_1.XLSX]

## Sheet: Sheet1
Table S1 | Bin genotypes of the backcross inbred line population derived from the cross of 9311 and Nipponbare
Bin name	Chromosome	3	4	5	6	7	8	9	10	11	12	13	14	15	17	19	20	21	22	23	24	25	26	27	28	29	31	32	33	34	37	38	39	40	41	42	43	44	45	46	47	48	52	53	54	55	56	57	59
Bin1	1	0	0	0	0	0	0	0	0	0	0	0	0	2	0	0	0	0	2	0	0	2	0	0	0	0	2	0	0	0	2	0	2	2	2	0	0	0	0	0	0	0	2	0	0	0	0	0	0
Bin2	1	0	0	0	0	0	0	0	0	0	0	0	0	2	0	0	0	0	2	0	0	2	0	0	0	0	2	0	0	0	2	0	2	2	2	0	0	0	0	0	0	0	2	0	0	0	0	0	0
Bin3	1	0	0	0	0	0	0	0	0	0	0	0	0	2	0	0	0	0	2	0	0	0	0	0	0	0	2	0	0	0	2	0	2	2	2	0	0	0	0	0	0	0	2	0	0	0	0	0	0
Bin4	1	0	0	0	0	0	0	0	0	0	0	0	0	0	0	0	0	0	2	0	0	0	0	0	0	0	0	0	0	0	2	0	2	2	2	0	0	0	0	0	0	0	2	0	0	2	0	0	0
Bin5	1	0	0	0	0	0	0	0	0	0	0	0	0	0	0	0	0	0	2	0	0	0	0	0	0	0	0	0	0	0	2	0	2	2	2	0	0	0	0	0	0	0	2	0	0	0	0	0	0
Bin6	1	0	0	0	0	0	0	0	0	0	0	0	0	0	0	0	0	0	2	0	0	0	0	0	0	0	0	0	0	0	2	2	2	2	2	0	0	0	0	0	0	0	2	0	0	0	0	0	0
Bin7	1	0	0	0	0	0	0	0	0	0	2	0	0	0	0	0	0	0	2	0	0	0	0	0	0	0	0	0	0	0	2	2	2	2	0	0	0	0	0	0	0	0	2	0	0	0	0	0	0
Bin8	1	0	0	0	0	0	0	0	0	0	2	0	0	0	0	0	0	0	2	0	0	0	0	0	0	0	0	0	0	0	2	2	2	2	0	2	0	0	0	0	0	0	2	0	0	0	0	0	0
Bin9	1	0	0	0	0	0	0	0	0	0	2	0	0	0	0	0	0	0	2	0	0	0	0	0	0	0	0	0	0	0	2	2	2	2	0	2	0	0	0	0	0	0	2	0	0	0	0	0	0
Bin10	1	0	0	0	0	0	0	0	0	0	2	0	0	0	0	0	0	0	2	0	0	0	0	0	0	0	0	0	0	0	2	2	2	2	0	2	0	0	0	0	0	0	2	0	0	0	0	0	0
Bin11	1	0	0	0	0	0	0	0	0	0	2	0	0	0	0	0	0	0	2	0	0	0	0	0	0	0	0	0	0	0	2	2	2	2	0	2	0	0	0	0	0	0	2	0	0	0	0	0	0
Bin12	1	0	0	0	0	0	0	0	0	0	2	0	0	0	0	0	0	0	2	0	0	0	0	0	0	0	0	0	0	0	2	2	2	2	0	2	0	0	0	0	0	0	2	0	0	0	0	0	0
Bin13	1	0	0	0	0	0	0	0	0	0	0	0	0	0	0	0	0	0	2	0	0	0	0	0	0	0	0	0	0	0	2	2	2	2	0	0	0	0	0	0	0	0	2	0	0	0	0	0	0
Bin14	1	0	0	0	0	0	0	0	0	0	0	0	0	0	0	0	0	0	2	0	0	0	0	0	0	0	0	0	0	0	2	2	2	2	0	0	0	0	0	0	0	0	2	0	0	0	0	0	0
Bin15	1	0	0	0	0	0	0	0	0	0	0	0	0	0	0	0	0	0	2	0	0	0	0	0	0	0	0	0	0	0	2	2	2	2	0	0	0	0	0	0	0	0	2	0	0	0	0	0	0
Bin16	1	0	0	0	0	0	0	0	0	0	0	0	0	0	0	0	0	0	2	0	0	0	0	0	0	0	0	0	0	0	2	2	2	2	0	0	0	0	0	0	0	0	2	0	0	0	0	0	0
Bin17	1	0	0	0	0	0	0	0	0	0	0	0	0	0	0	0	0	0	2	0	0	0	0	0	0	0	0	0	0	0	2	2	2	2	0	0	0	0	0	0	0	0	2	0	0	0	0	0	0
Bin18	1	0	0	0	0	0	0	0	0	0	2	0	0	0	0	0	0	0	2	0	0	0	0	0	0	0	0	2	0	0	2	2	2	2	0	2	0	0	0	0	0	0	2	0	0	0	0	0	2
Bin19	1	0	0	0	0	0	0	0	0	0	2	0	0	0	0	0	0	0	2	0	0	0	0	0	0	0	0	2	0	0	2	2	2	2	0	2	0	0	0	0	0	0	2	0	0	0	0	0	2
Bin20	1	0	0	0	0	0	0	0	0	0	0	0	0	0	0	0	0	0	2	0	0	0	0	0	0	0	0	0	0	0	2	2	2	0	0	0	0	0	0	0	0	0	2	0	0	0	0	0	0
Bin21	1	0	0	0	0	0	0	0	0	0	0	0	0	0	0	0	0	0	2	0	0	0	0	0	0	0	0	0	0	0	2	2	2	0	0	0	0	0	0	0	0	0	2	0	0	0	0	0	0
Bin22	1	0	0	0	0	0	0	0	0	0	0	0	0	0	0	0	0	0	2	0	0	0	0	0	0	0	0	0	0	0	2	2	2	0	0	0	0	0	0	0	0	0	2	0	0	0	0	0	0
Bin23	1	0	0	0	0	0	0	0	0	0	0	0	0	0	0	0	0	0	2	0	0	0	0	0	0	0	0	0	0	0	2	2	2	0	0	0	0	0	0	0	0	0	2	0	0	0	0	0	0
Bin24	1	0	0	0	0	0	0	0	0	0	0	0	0	0	0	0	0	0	2	0	0	0	0	0	0	0	0	0	0	0	2	2	2	0	0	0	0	0	0	0	0	0	2	0	0	0	0	0	0
Bin25	1	0	0	0	0	0	0	0	0	0	0	0	0	0	0	0	0	0	2	0	0	0	0	0	0	0	0	0	0	0	2	2	2	0	0	0	0	0	0	0	0	0	2	0	0	0	0	0	0
Bin26	1	0	0	0	0	0	0	0	0	0	0	0	0	0	0	0	0	0	2	0	0	0	0	0	0	0	0	0	0	0	2	2	2	0	0	0	0	0	0	0	0	0	0	0	0	0	0	0	0
Bin27	1	0	0	0	0	0	0	0	0	0	0	0	0	0	0	0	0	0	2	0	0	0	0	0	0	0	0	0	0	0	2	2	2	0	0	0	0	0	0	0	0	0	0	0	0	0	0	0	0
Bin28	1	0	0	0	0	0	0	0	0	0	0	0	0	0	0	0	0	0	2	0	0	0	0	0	0	0	0	0	0	0	2	2	2	0	0	0	0	0	0	0	0	0	0	0	0	0	0	0	0
Bin29	1	0	0	0	0	0	0	0	0	0	0	0	0	0	0	0	0	0	2	0	0	0	0	0	0	0	0	0	0	0	2	2	2	0	0	0	0	0	0	0	0	0	0	0	0	0	0	0	2
Bin30	1	0	0	0	0	0	0	0	0	0	0	0	0	0	0	0	0	0	2	0	0	0	0	0	0	0	0	0	0	0	2	2	2	0	0	0	0	0	0	0	0	0	0	0	0	0	0	2	2
Bin31	1	0	0	0	0	0	0	0	0	0	0	0	0	0	0	0	0	0	2	0	0	0	0	0	0	0	0	0	0	0	2	2	2	0	0	0	0	0	0	0	0	0	0	0	0	0	0	2	0
Bin32	1	0	0	0	0	0	0	0	0	0	0	0	0	0	0	0	0	0	2	0	0	0	0	0	0	0	0	0	0	0	2	2	2	0	0	0	0	0	0	0	0	0	0	0	0	0	0	2	0
Bin33	1	0	0	0	0	0	0	0	0	0	0	0	0	0	0	0	0	0	2	0	0	0	0	0	0	0	0	0	0	0	2	2	2	0	0	0	0	0	0	0	0	0	0	0	0	0	0	2	0
Bin34	1	0	0	0	0	0	0	0	0	0	0	0	0	0	0	0	0	0	2	0	0	0	0	0	0	0	0	0	0	0	2	2	2	0	0	0	0	0	0	0	0	0	0	0	0	0	0	2	0
Bin35	1	0	0	0	0	0	0	0	0	0	0	0	0	0	0	0	0	0	2	0	0	0	0	0	0	0	0	0	0	0	2	2	2	0	0	0	0	0	0	0	0	0	0	2	0	0	0	2	0
Bin36	1	0	0	0	0	0	0	0	0	0	0	0	0	0	0	0	0	0	2	0	0	0	0	0	0	0	0	0	0	0	2	2	2	0	0	0	0	0	0	0	0	0	0	2	0	0	0	2	0
Bin37	1	0	0	0	0	0	0	0	0	0	0	0	0	0	0	0	0	0	2	0	0	0	0	0	0	0	0	0	0	0	2	2	2	0	0	0	0	0	0	0	0	0	0	2	0	0	2	2	0
Bin38	1	0	0	0	0	0	0	0	0	0	0	0	0	0	0	0	0	0	2	0	0	0	0	0	0	0	0	0	0	0	2	2	2	0	0	0	0	0	0	0	0	0	0	2	0	0	2	2	0
Bin39	1	0	0	0	0	0	0	0	0	0	0	0	0	0	0	0	0	0	2	0	0	0	0	0	0	0	0	0	0	0	2	2	2	0	0	0	0	0	0	0	0	0	0	2	0	0	2	2	0
Bin40	1	0	0	0	0	0	0	0	0	0	0	0	0	0	0	0	0	0	2	0	0	0	0	0	0	0	0	0	0	0	0	0	2	0	0	0	0	0	0	0	0	0	0	2	0	0	2	2	0
Bin41	1	0	0	0	0	0	0	0	0	0	0	0	0	0	0	0	0	0	2	0	0	0	0	0	0	0	0	0	0	0	0	0	2	0	0	0	0	0	0	0	0	0	0	2	0	0	2	2	0
Bin42	1	0	0	0	0	0	0	0	0	0	0	0	0	0	0	0	0	0	2	0	0	0	0	0	0	0	0	0	0	0	0	0	2	0	0	0	0	0	0	0	0	0	0	2	0	0	2	2	0
Bin43	1	0	0	0	0	0	0	0	0	0	0	0	0	0	0	0	0	0	2	0	0	0	0	0	0	0	0	0	0	0	0	0	2	0	0	0	0	0	0	0	0	0	0	2	0	0	2	2	0
Bin44	1	0	0	0	0	0	0	0	0	0	0	0	0	0	0	0	0	0	2	0	0	0	0	0	0	0	0	0	0	0	0	0	2	0	0	0	0	0	0	0	0	0	0	2	0	0	2	2	0
Bin45	1	0	0	0	0	0	0	0	0	0	0	0	0	0	0	0	0	0	2	0	0	0	0	0	0	0	0	0	0	0	0	0	2	0	0	0	0	0	0	0	0	0	0	2	0	0	2	2	0
Bin46	1	0	0	0	0	0	0	0	0	0	0	0	0	0	0	0	0	0	2	0	0	0	0	0	0	0	0	0	0	0	0	0	2	0	0	0	0	0	0	0	0	0	0	2	0	0	2	2	0
Bin47	1	0	0	0	0	0	0	0	0	0	0	0	0	0	0	0	0	0	2	0	0	0	0	0	2	0	0	0	0	0	0	0	2	0	0	0	0	0	0	0	0	0	0	2	0	0	2	2	0
Bin48	1	0	0	0	0	0	0	0	0	0	0	0	0	0	0	0	0	0	2	0	0	0	0	0	2	0	0	0	0	0	0	0	2	0	0	0	0	0	0	0	0	0	0	0	0	0	2	2	0
Bin49	1	0	0	0	0	0	0	0	0	0	0	0	0	0	0	0	0	0	2	0	0	0	0	0	2	0	0	0	0	0	0	0	2	0	0	0	0	0	0	0	0	0	0	0	0	0	2	2	0
Bin50	1	0	0	0	0	0	0	0	0	0	0	0	0	0	0	0	0	0	2	0	0	0	0	0	2	0	0	0	0	0	0	0	2	0	0	0	0	0	0	0	0	0	0	0	0	0	2	2	0
Bin51	1	0	0	0	0	0	0	0	0	0	0	0	0	0	0	0	0	0	2	0	0	0	0	0	2	0	0	0	0	0	0	0	2	0	0	0	0	0	0	0	0	0	0	0	0	0	2	2	0
Bin52	1	0	0	0	0	0	0	0	0	0	0	0	0	0	0	0	0	0	2	0	0	0	0	0	2	0	0	0	0	0	0	0	2	0	0	0	0	0	0	0	0	0	0	0	0	0	2	2	0
Bin53	1	0	0	0	0	0	0	0	0	0	0	0	0	0	0	0	0	0	2	0	0	0	0	0	2	0	0	0	0	0	0	0	2	0	0	0	0	0	0	0	0	0	0	0	0	0	2	2	0
Bin54	1	0	0	0	0	0	0	0	0	0	2	0	0	0	0	0	0	0	0	0	0	0	0	0	2	0	0	0	0	0	0	0	2	0	0	2	0	0	0	0	0	0	0	0	0	0	2	2	2
Bin55	1	0	0	0	0	0	0	0	0	0	2	0	0	0	0	0	0	0	0	0	0	0	0	0	2	0	0	0	0	0	0	0	2	0	0	2	0	0	0	0	0	0	0	0	0	0	2	2	2
Bin56	1	0	0	0	0	0	0	0	0	0	2	0	0	0	0	0	0	0	0	0	0	0	0	0	2	0	0	0	0	0	0	0	2	0	0	2	0	0	0	0	0	0	0	0	0	0	2	2	2
Bin57	1	0	0	0	0	0	0	0	0	0	0	0	0	0	0	0	0	0	0	0	0	0	0	0	2	0	0	0	0	0	0	0	2	0	0	2	0	0	0	0	0	0	0	0	0	0	2	2	2
Bin58	1	0	0	0	0	0	0	0	0	0	0	0	0	0	0	0	0	0	0	0	0	0	0	0	2	0	0	0	0	0	0	0	2	0	0	2	0	0	0	0	0	0	0	0	0	0	2	2	2
Bin59	1	0	0	0	0	0	0	0	0	0	0	0	0	0	0	0	0	0	0	0	0	0	0	0	2	0	0	0	0	0	0	0	0	0	0	2	0	0	0	0	0	0	0	0	0	0	2	2	2
Bin60	1	0	0	0	0	0	0	0	0	0	0	0	0	0	0	0	0	0	0	0	0	0	0	0	2	0	0	0	0	0	0	0	0	0	0	2	0	0	0	0	0	0	0	0	0	0	2	2	2
Bin61	1	0	0	0	0	0	0	0	0	0	0	0	0	0	0	0	0	0	0	0	0	0	0	0	2	0	0	0	0	0	0	0	0	0	0	2	0	0	0	0	0	0	0	0	0	0	2	2	2
Bin62	1	0	0	0	0	0	0	0	0	0	0	0	0	0	0	0	0	0	0	0	0	0	0	0	2	0	0	0	0	0	0	0	0	0	0	2	0	0	0	0	0	0	0	0	0	0	2	2	2
Bin63	1	2	0	0	0	0	0	0	0	0	0	0	0	0	0	0	0	0	0	0	0	0	0	0	2	0	0	0	0	0	0	0	0	0	0	2	0	0	0	0	0	0	0	0	0	0	2	2	2
Bin64	1	2	0	0	0	0	0	0	0	0	0	0	0	0	0	0	0	0	0	0	0	0	0	0	2	0	0	0	0	0	0	0	0	0	0	2	0	0	0	0	0	0	0	0	0	0	2	2	2
Bin65	1	2	0	0	0	0	0	0	0	0	0	0	0	0	0	0	0	0	0	0	0	0	0	0	2	0	0	0	0	0	0	0	0	0	0	2	0	0	0	0	0	0	0	0	0	0	2	2	0
Bin66	1	2	0	0	0	0	0	0	0	0	0	0	0	0	0	0	0	0	0	0	0	0	0	0	2	0	0	0	0	0	0	0	0	0	0	2	0	0	0	0	0	0	0	0	0	0	2	2	0
Bin67	1	2	0	0	0	0	0	0	0	0	0	0	0	0	0	0	0	0	0	0	0	0	0	0	2	0	0	0	0	0	0	0	0	0	0	2	0	0	0	0	0	0	0	0	0	0	2	2	0
Bin68	1	2	0	0	0	0	0	0	0	0	0	0	0	0	0	0	0	0	0	0	0	0	0	0	2	0	0	0	0	0	0	0	0	0	0	2	0	0	0	0	0	0	0	0	0	0	2	2	0
Bin69	1	2	0	0	0	0	0	0	0	0	0	0	0	0	0	0	0	0	0	0	0	0	0	0	2	0	0	0	0	0	0	0	0	0	0	2	0	0	0	0	0	0	0	0	0	0	2	2	0
Bin70	1	2	0	0	0	0	0	0	0	0	0	0	0	0	0	0	0	0	0	0	0	0	0	0	2	0	0	0	0	0	0	0	0	0	0	2	0	0	0	0	0	0	0	0	0	0	2	2	0
Bin71	1	2	0	0	0	0	0	0	0	0	0	0	0	0	0	0	0	0	0	0	0	0	0	0	2	0	0	0	0	0	0	0	0	0	0	2	0	0	0	0	0	0	0	0	0	0	2	2	0
Bin72	1	2	0	0	0	0	0	0	0	0	0	0	0	0	0	0	0	0	0	0	0	0	0	0	2	0	0	0	0	0	0	0	0	0	0	2	0	0	0	0	0	0	0	0	0	0	2	2	0
Bin73	1	2	0	0	0	0	0	0	0	0	0	0	0	0	0	0	0	0	0	0	0	0	0	0	2	0	0	0	0	0	0	0	0	0	0	0	0	0	0	0	0	0	0	0	0	0	2	2	0
Bin74	1	2	0	0	0	0	0	0	0	0	0	0	0	0	0	0	0	0	0	0	0	0	0	0	2	0	0	0	0	0	0	0	0	0	0	0	0	0	0	0	0	0	0	0	0	0	0	2	0
Bin75	1	2	0	0	0	0	0	0	0	0	0	0	0	0	0	0	0	0	0	0	0	0	0	0	2	0	0	0	0	0	0	0	0	0	0	0	0	0	0	0	0	0	0	0	0	0	0	2	0
Bin76	1	2	0	0	0	0	0	0	0	0	0	0	0	0	0	0	0	0	0	0	0	0	0	0	2	0	0	0	0	0	0	0	0	0	0	0	0	0	0	0	0	0	0	0	0	0	0	2	0
Bin77	1	2	0	0	0	0	0	0	0	0	0	0	0	0	0	0	0	0	0	0	0	0	0	0	2	0	0	0	0	0	0	0	0	0	0	0	0	0	0	0	0	0	0	0	0	0	0	2	0
Bin78	1	2	0	0	0	0	0	0	0	0	0	0	0	0	0	0	0	0	0	0	0	0	0	0	2	0	0	0	0	0	0	0	0	0	0	0	0	0	0	0	0	0	0	0	0	0	2	2	0
Bin79	1	2	0	0	0	0	0	0	0	0	0	0	0	0	0	0	0	0	0	0	0	0	0	0	2	0	0	0	0	0	0	0	0	0	0	0	0	0	0	0	0	0	0	0	0	0	2	2	0
Bin80	1	2	0	0	0	0	0	0	0	0	0	0	0	0	0	0	0	0	0	0	0	0	0	0	2	0	0	0	0	0	0	0	0	0	0	0	0	0	0	0	0	0	0	0	0	0	2	2	0
Bin81	1	2	0	0	0	0	0	0	0	0	0	0	0	0	0	0	0	0	0	0	0	0	0	0	2	0	0	0	0	0	0	0	0	0	0	0	0	0	0	0	0	0	0	0	0	0	2	2	0
Bin82	1	2	0	0	0	0	0	0	0	0	0	0	0	0	0	0	0	0	0	0	0	2	0	0	2	0	0	0	0	0	0	0	0	0	0	0	0	2	0	0	0	0	0	0	0	0	2	2	2
Bin83	1	2	0	0	0	0	0	0	0	0	0	0	0	0	0	0	0	0	0	0	0	2	0	0	2	0	0	0	0	0	0	0	0	0	0	0	0	2	0	0	0	0	0	0	0	0	2	2	2
Bin84	1	2	0	0	0	0	0	0	0	0	2	0	0	0	0	0	0	0	0	0	0	2	0	0	2	0	0	0	0	0	0	0	0	0	0	2	2	2	0	0	0	0	0	0	0	0	2	2	2
Bin85	1	2	0	0	0	0	0	0	0	0	2	0	0	0	0	0	0	0	0	0	0	2	0	0	2	0	0	0	0	0	0	0	0	0	0	2	2	2	0	0	0	0	0	0	0	0	2	2	2
Bin86	1	2	0	0	0	0	0	0	0	0	2	0	0	0	0	0	0	0	0	0	0	2	0	0	2	0	0	0	0	0	0	0	0	0	0	2	2	2	0	0	0	0	0	0	0	0	2	2	2
Bin87	1	2	0	0	0	0	0	0	0	0	2	0	0	0	0	0	0	0	0	0	0	2	0	0	2	0	0	0	0	0	0	0	0	0	0	2	2	2	0	0	0	0	0	0	0	0	2	2	2
Bin88	1	2	0	0	0	0	0	0	0	0	2	0	0	0	0	0	0	0	0	0	0	2	0	0	2	0	0	0	0	0	0	0	0	0	0	2	2	2	0	0	0	0	0	0	0	0	2	2	2
Bin89	1	2	0	0	0	0	0	0	0	0	2	0	0	0	0	0	0	0	0	0	0	2	0	0	2	0	0	0	0	0	0	0	0	0	0	2	2	2	0	0	0	0	0	0	0	0	2	2	2
Bin90	1	2	0	0	0	0	0	0	0	0	2	0	0	0	0	0	0	0	0	0	0	2	0	0	2	0	0	0	0	0	0	0	2	2	0	2	2	2	0	0	0	0	0	0	0	0	2	2	2
Bin91	1	2	0	0	0	0	0	0	0	0	2	0	0	0	0	0	0	0	0	0	0	2	0	0	2	0	0	0	0	0	0	0	2	2	0	2	2	2	0	0	2	0	0	0	0	0	2	2	2
Bin92	1	2	0	0	0	0	0	0	0	0	2	0	0	0	0	0	0	0	0	0	0	2	0	0	2	0	0	0	0	0	0	0	2	2	0	2	2	2	0	0	2	0	0	0	0	0	2	2	2
Bin93	1	2	0	0	0	0	0	0	0	0	2	0	0	0	0	0	0	0	0	0	0	2	0	0	2	0	0	0	0	0	0	0	2	2	0	2	2	2	0	0	2	0	0	0	0	0	2	2	2
Bin94	1	2	0	0	0	0	0	0	0	0	0	0	0	0	0	0	0	0	0	0	0	2	0	0	2	0	0	0	0	0	0	0	0	2	0	0	2	2	0	0	2	0	0	0	0	0	2	2	0
Bin95	1	2	0	0	0	0	0	0	0	0	0	0	0	0	0	0	0	0	0	0	0	2	0	0	2	0	0	0	0	0	0	0	0	2	0	0	2	2	0	0	2	0	0	0	0	0	2	2	0
Bin96	1	2	0	0	0	0	0	0	0	0	0	0	0	0	0	0	0	0	0	0	0	2	0	0	2	0	0	0	0	0	0	0	0	2	0	0	2	2	0	0	2	0	0	0	0	0	2	2	0
Bin97	1	2	0	0	0	0	0	0	0	0	0	0	0	0	0	0	0	0	0	0	0	0	0	0	2	0	0	0	0	0	0	0	0	2	0	0	0	2	0	0	2	0	0	0	0	0	2	2	0
Bin98	1	0	0	0	0	0	0	0	0	0	0	0	0	0	0	0	0	0	0	0	0	0	0	0	2	0	0	0	0	0	0	0	2	2	0	0	0	0	0	0	2	0	0	0	0	0	2	2	0
Bin99	1	0	0	0	0	0	0	0	0	0	0	0	0	0	0	0	0	0	0	0	0	0	0	0	2	0	0	0	0	0	0	0	2	2	0	0	0	0	0	0	2	0	0	0	0	0	2	2	0
Bin100	1	0	0	0	0	0	0	0	0	0	0	0	0	0	0	0	0	0	0	0	0	0	0	0	2	0	0	0	0	0	0	0	2	2	0	0	0	0	0	0	2	0	0	0	0	0	2	2	0
Bin101	1	0	0	0	0	0	0	0	0	0	0	0	0	0	0	0	0	0	0	0	0	0	0	0	2	0	0	0	0	0	0	0	2	2	0	0	0	0	0	0	2	0	0	0	0	0	2	2	0
Bin102	1	0	0	0	0	0	0	0	0	0	0	0	0	0	0	0	0	0	0	0	0	0	0	0	2	0	0	0	0	0	0	0	2	2	0	0	0	0	0	0	2	0	0	0	0	0	2	2	0
Bin103	1	0	0	0	0	0	0	0	0	0	0	0	0	0	0	0	0	0	0	0	0	0	0	0	2	0	0	0	0	0	0	0	2	2	0	0	0	0	0	0	2	0	0	0	0	0	2	2	0
Bin104	1	0	0	0	0	0	0	0	0	0	0	0	0	0	2	0	0	0	0	0	0	0	0	0	2	0	0	0	0	0	0	0	2	2	0	0	0	0	0	0	2	0	0	0	0	0	2	2	0
Bin105	1	0	0	0	0	0	0	0	0	0	0	0	0	0	2	0	0	0	0	0	0	0	0	0	2	0	0	0	0	0	0	0	2	2	0	0	0	0	0	0	2	0	0	0	0	0	2	2	0
Bin106	1	0	0	0	0	0	0	0	0	0	0	0	0	0	2	0	0	0	0	0	0	0	0	0	2	0	0	0	0	0	0	0	2	2	0	0	0	0	0	0	2	0	0	0	0	0	2	2	0
Bin107	1	0	0	0	0	0	0	0	0	0	0	0	0	0	2	0	0	0	0	0	0	0	0	0	2	0	0	0	0	0	0	0	2	2	0	0	0	0	0	0	2	0	0	0	0	0	2	2	0
Bin108	1	0	0	0	0	0	0	0	0	0	0	0	0	0	2	0	0	0	0	0	0	0	0	0	2	0	0	0	0	0	0	0	2	2	0	0	0	0	0	0	2	0	0	0	0	0	2	2	0
Bin109	1	0	0	0	0	0	0	0	0	0	0	0	0	0	2	0	0	0	0	0	0	0	0	0	2	0	0	0	0	0	0	0	2	2	0	0	0	0	0	0	2	0	0	0	0	0	2	2	0
Bin110	1	0	0	0	0	0	0	0	0	0	0	0	0	0	2	0	0	0	0	0	0	0	0	0	2	0	0	0	0	0	0	0	2	2	0	0	0	0	0	0	2	0	0	0	0	0	2	2	0
Bin111	1	0	0	0	0	0	0	0	0	0	0	0	0	0	2	0	0	0	0	0	0	0	0	0	2	0	0	0	0	0	0	0	2	2	0	0	0	0	0	0	2	0	0	0	0	0	2	2	0
Bin112	1	0	0	0	0	0	0	0	0	0	0	0	0	0	2	0	0	0	0	0	0	0	0	0	2	0	0	0	0	0	0	0	2	2	0	0	0	0	0	0	2	0	0	0	0	0	2	2	0
Bin113	1	0	0	0	0	0	0	0	0	0	0	0	0	0	2	0	0	0	0	0	0	0	0	0	2	0	0	0	0	0	0	0	2	2	0	0	0	0	0	0	2	0	0	0	0	0	2	2	0
Bin114	1	0	0	0	0	2	0	0	0	0	0	0	0	0	2	0	0	0	0	0	0	0	0	0	2	0	0	0	0	0	0	0	2	2	0	0	0	0	0	0	2	0	0	0	0	0	2	2	0
Bin115	1	0	0	0	0	2	0	0	0	2	0	0	0	0	2	0	0	0	0	0	0	0	0	0	2	0	0	0	0	0	0	0	2	2	0	0	0	0	0	0	2	0	0	0	0	0	2	2	0
Bin116	1	0	0	0	0	2	0	0	0	2	0	0	0	0	2	0	0	0	0	0	0	0	0	0	2	0	0	0	0	0	0	0	2	2	0	0	0	0	0	0	2	0	0	0	0	0	2	2	0
Bin117	1	0	0	0	0	2	0	0	0	2	0	0	0	0	2	0	0	0	0	0	0	0	0	0	2	0	0	0	0	0	0	0	2	2	0	0	0	0	0	0	2	0	0	0	0	0	2	2	0
Bin118	1	0	0	0	0	0	0	0	0	2	0	0	0	0	2	0	0	0	0	0	0	0	0	0	2	0	0	0	0	0	0	0	2	2	0	0	0	0	0	0	2	0	0	0	0	0	2	2	0
Bin119	1	0	0	0	0	0	0	0	0	2	0	0	0	0	2	0	0	0	0	0	0	0	0	0	2	0	0	0	0	0	0	0	2	2	0	0	0	0	0	0	2	0	0	0	0	0	2	2	0
Bin120	1	0	0	0	0	0	0	0	0	2	0	0	0	0	2	0	0	0	0	0	0	0	0	0	2	0	0	0	0	0	0	0	2	2	0	0	0	0	0	2	2	0	0	0	0	0	2	2	0
Bin121	1	0	0	0	0	0	0	0	0	2	0	0	0	0	2	0	0	0	0	0	0	0	0	0	2	0	0	0	0	0	0	0	2	2	0	0	0	0	0	2	2	0	0	0	0	0	2	2	0
Bin122	1	0	0	0	0	0	0	0	0	2	0	0	0	0	2	0	0	0	0	0	0	0	0	0	2	0	0	0	0	0	0	0	2	2	0	0	0	0	0	2	2	0	0	0	0	0	2	2	0
Bin123	1	0	0	0	0	0	0	0	0	2	0	0	0	0	2	0	0	0	0	0	0	0	0	0	2	0	0	0	0	0	0	0	2	2	0	0	0	0	0	2	2	0	0	0	0	0	2	2	0
Bin124	1	0	0	0	0	0	0	0	0	2	0	0	0	0	2	0	0	0	0	0	0	0	0	0	2	0	0	0	0	0	0	0	2	2	0	0	0	0	0	2	2	0	0	0	0	0	2	2	0
Bin125	1	0	0	0	0	0	0	0	0	2	0	0	0	0	2	0	0	0	0	0	0	0	0	0	2	0	0	0	0	0	0	0	2	2	0	0	0	0	0	2	2	0	0	0	0	0	2	2	0
Bin126	1	0	0	0	0	0	0	0	0	2	0	0	0	0	2	0	0	0	0	0	0	0	0	0	2	0	0	0	0	0	0	0	2	2	0	0	0	0	0	2	2	0	0	0	0	0	2	2	0
Bin127	1	0	0	0	0	0	0	0	0	2	0	0	0	0	2	0	0	0	0	0	0	0	0	0	2	0	0	0	0	0	0	0	2	2	0	0	0	0	0	2	2	0	0	0	0	0	2	2	0
Bin128	1	0	0	0	0	0	0	0	0	2	0	0	0	0	2	0	0	0	0	0	0	0	0	0	2	0	0	0	0	0	0	0	2	2	0	0	0	0	0	2	2	0	0	0	0	0	2	2	0
Bin129	1	0	0	0	0	0	0	0	0	2	0	0	0	0	2	0	0	0	0	0	0	0	0	0	2	0	0	0	0	0	0	0	2	2	0	0	0	0	0	2	2	0	0	0	0	0	2	2	0
Bin130	1	0	0	0	0	0	0	0	0	2	0	0	0	0	2	0	0	0	0	0	0	0	0	0	2	0	0	0	0	0	0	0	2	2	0	0	0	0	0	2	2	0	0	0	0	0	2	2	0
Bin131	1	0	0	0	0	0	0	0	0	2	0	0	0	0	2	0	0	0	0	0	0	0	0	0	2	0	0	0	0	0	0	0	2	2	0	0	0	0	0	2	2	0	0	0	0	0	2	2	0
Bin132	1	0	0	0	0	0	0	0	0	2	0	0	0	0	2	0	0	0	0	0	0	0	0	0	2	0	0	0	0	0	0	0	2	2	0	0	0	0	0	2	2	0	0	0	0	0	2	2	0
Bin133	1	0	0	0	0	0	0	0	0	2	0	0	0	0	2	0	0	0	0	0	0	0	0	0	2	0	0	0	0	0	0	0	2	2	0	0	0	0	0	2	2	0	0	0	0	0	2	2	0
Bin134	1	0	0	0	0	0	0	0	0	2	0	0	0	0	2	0	0	0	0	0	0	0	0	0	2	0	0	0	0	0	0	0	2	2	0	0	0	0	0	2	2	0	0	0	0	0	2	2	0
Bin135	1	0	0	0	0	0	0	0	0	2	0	0	0	0	2	0	0	0	0	0	0	0	0	0	2	0	0	0	0	0	0	0	2	2	0	0	0	0	0	2	2	0	0	0	0	0	2	2	0
Bin136	1	0	0	0	0	0	0	0	0	2	0	0	0	0	2	0	0	0	0	0	0	0	0	0	2	0	0	0	0	0	0	0	2	2	0	0	0	0	0	2	2	0	0	0	0	0	2	2	0
Bin137	1	0	0	0	0	0	0	0	0	2	0	0	0	0	2	0	0	0	0	0	0	0	0	0	2	0	0	0	0	0	0	0	2	2	0	0	0	0	0	2	2	0	0	0	0	0	2	2	0
Bin138	1	0	0	0	0	0	0	0	0	2	0	0	0	0	2	0	0	0	0	0	0	0	0	0	2	0	0	0	0	0	0	0	2	2	0	0	0	0	0	2	2	0	0	0	0	0	2	2	0
Bin139	1	0	0	0	0	0	0	0	0	2	0	0	0	0	2	0	0	0	0	0	0	0	0	0	2	0	0	0	0	0	0	0	2	2	0	0	0	0	0	2	2	0	0	0	0	0	2	2	0
Bin140	1	0	0	0	0	0	0	0	0	2	0	0	0	0	2	0	0	0	0	0	0	0	0	0	2	0	0	0	0	0	0	0	2	2	0	0	0	0	0	2	2	0	0	0	0	0	2	2	0
Bin141	1	0	0	0	0	0	0	0	0	2	0	0	0	0	2	0	0	0	0	0	0	0	0	0	2	0	0	0	0	0	0	0	2	2	0	0	0	0	0	2	2	0	0	0	0	0	2	2	0
Bin142	1	0	0	0	0	0	0	0	0	2	0	0	0	0	2	0	0	0	0	0	0	0	0	0	2	0	0	0	0	0	0	0	2	2	0	0	0	0	0	2	2	0	0	0	0	0	2	2	0
Bin143	1	0	0	0	0	0	0	0	2	2	0	0	0	0	2	0	0	0	0	0	0	2	0	0	2	0	0	0	0	0	0	0	2	2	0	0	2	0	0	2	2	0	0	0	0	0	2	2	0
Bin144	1	0	0	0	0	0	0	0	2	2	0	0	0	0	2	0	0	0	0	0	0	2	0	0	2	0	0	0	0	0	0	0	2	2	0	0	2	0	0	2	2	0	0	0	0	0	2	2	0
Bin145	1	0	0	0	0	0	0	0	2	2	0	0	0	0	2	0	0	0	0	0	0	2	0	0	2	0	0	0	0	0	0	0	2	2	0	0	2	0	2	2	2	0	0	0	0	0	2	2	0
Bin146	1	0	0	0	0	0	0	0	2	2	0	0	0	0	2	0	0	0	0	0	0	2	0	0	2	0	0	0	0	0	0	0	2	2	0	0	2	0	2	2	2	0	0	0	0	0	2	2	0
Bin147	1	0	0	0	0	0	0	0	2	2	0	0	0	0	2	0	0	0	0	0	0	2	0	0	2	0	0	0	0	0	0	0	2	2	0	0	2	0	2	2	2	0	0	0	0	0	2	2	0
Bin148	1	0	0	0	0	0	0	0	0	2	0	0	0	0	2	0	0	0	0	0	0	2	0	0	2	0	0	0	0	0	0	0	2	2	0	0	2	0	2	2	2	0	0	0	0	0	2	2	0
Bin149	1	0	0	0	0	0	0	0	0	2	0	0	0	0	2	0	0	0	0	0	0	0	0	0	2	0	0	0	0	0	0	0	2	2	0	0	0	0	2	2	2	0	0	0	0	0	2	2	0
Bin150	1	0	0	0	0	0	0	0	2	2	0	0	0	0	2	0	0	0	0	0	0	0	0	0	2	0	0	0	0	0	0	0	2	2	0	0	0	0	2	2	2	0	0	0	0	0	2	2	0
Bin151	1	0	0	0	0	0	0	0	2	2	0	0	0	0	2	0	0	0	0	0	0	0	0	0	2	0	0	0	0	0	0	0	2	2	0	0	0	0	2	2	2	0	0	0	0	0	2	2	0
Bin152	1	0	0	0	0	0	0	0	2	2	0	0	0	0	2	0	0	0	0	0	0	0	0	0	2	0	0	0	0	0	0	0	2	2	0	0	0	0	2	2	2	0	0	0	0	0	2	2	0
Bin153	1	0	0	0	0	0	0	0	0	2	0	0	0	0	2	0	0	0	0	0	0	0	0	0	2	0	0	0	0	0	0	0	2	2	0	0	0	0	2	2	2	0	0	0	0	0	2	2	0
Bin154	1	0	0	0	0	0	0	0	0	2	0	0	0	0	2	0	0	0	0	0	0	0	0	0	2	0	0	0	0	0	0	0	2	2	0	0	0	0	2	2	2	0	0	0	0	0	0	2	0
Bin155	1	0	0	0	0	0	0	0	0	2	0	0	0	0	2	0	0	0	0	0	0	0	0	0	2	0	0	0	0	0	0	0	2	2	0	0	0	0	2	2	2	0	0	0	0	0	0	2	0
Bin156	1	0	0	0	0	0	0	0	0	2	0	0	0	0	2	0	0	0	0	0	0	0	0	0	2	0	0	0	0	0	0	0	2	2	0	0	0	0	2	2	2	0	0	0	0	0	0	2	0
Bin157	1	0	0	0	0	0	0	0	0	2	0	0	0	0	2	0	0	0	0	0	0	0	0	0	2	0	0	0	0	0	0	0	2	2	0	0	0	0	2	2	2	0	0	0	0	0	0	2	0
Bin158	1	0	0	0	0	0	0	0	0	2	0	0	0	0	2	0	0	0	0	0	0	0	0	0	2	0	0	0	0	0	0	0	2	2	0	0	0	0	2	2	2	0	0	0	0	0	0	2	0
Bin159	1	0	0	0	0	0	0	0	0	2	0	0	0	0	2	0	0	0	0	0	0	0	0	0	2	0	0	0	0	0	0	0	2	2	0	0	0	0	2	2	2	0	0	0	0	0	0	2	0
Bin160	1	0	0	0	0	0	0	0	0	2	0	0	0	0	2	0	0	0	0	0	0	0	0	0	2	0	0	0	0	0	0	0	2	2	0	0	0	0	2	2	2	0	0	0	0	0	0	2	0
Bin161	1	0	0	0	0	0	0	0	0	2	0	0	0	0	2	0	0	0	0	0	0	0	0	0	2	0	0	0	0	0	0	0	2	2	0	0	0	0	2	2	2	0	0	0	0	0	0	2	0
Bin162	1	0	0	0	0	0	0	0	0	2	0	0	0	0	2	0	0	0	0	0	0	0	0	0	2	0	0	0	0	0	0	0	2	2	0	0	0	0	2	2	2	0	0	0	0	0	0	2	0
Bin163	1	0	0	0	0	0	0	0	0	2	0	0	0	0	2	0	0	0	0	0	0	0	0	0	2	0	0	0	0	0	0	0	2	2	0	0	0	0	2	2	2	0	0	0	0	0	0	2	0
Bin164	1	0	0	0	0	0	0	0	0	2	0	0	0	0	2	0	0	0	0	0	0	0	0	0	2	0	0	0	0	0	0	0	2	2	0	0	0	0	2	2	2	0	0	0	0	0	2	2	0
Bin165	1	0	0	0	0	0	0	0	0	2	0	0	0	0	2	0	0	0	0	0	0	0	0	0	2	0	0	0	0	0	0	0	2	2	0	0	0	0	2	2	2	0	0	0	0	0	2	2	0
Bin166	1	0	0	0	0	0	0	0	0	2	0	0	0	0	2	0	0	0	0	0	0	0	0	0	2	0	0	0	0	0	0	0	2	2	0	0	0	0	2	2	2	0	0	0	0	0	2	2	0
Bin167	1	0	0	0	0	0	0	0	0	2	0	0	0	0	2	0	0	0	0	0	0	0	0	0	2	0	0	0	0	0	0	0	2	2	0	0	0	0	2	2	2	0	0	0	0	0	2	2	0
Bin168	1	0	0	0	0	0	0	0	0	2	0	0	0	0	2	0	0	0	0	0	0	0	0	0	2	0	0	0	0	0	0	0	2	2	0	0	0	0	2	2	2	0	0	0	0	0	2	2	0
Bin169	1	0	0	0	0	0	0	0	0	2	0	0	0	0	2	0	0	0	0	0	0	0	0	0	2	0	0	0	0	0	0	0	2	2	0	0	0	0	2	2	2	0	0	0	0	0	2	2	0
Bin170	1	0	0	0	0	0	0	0	0	2	0	0	0	0	2	0	0	0	0	0	0	0	0	0	2	0	0	0	0	0	0	0	2	2	0	0	0	0	2	2	2	0	0	0	0	0	2	2	0
Bin171	1	0	0	0	0	0	0	0	0	2	0	0	0	0	2	0	0	0	0	0	0	0	0	0	2	0	0	0	0	0	0	0	2	2	0	0	0	0	2	2	2	0	0	0	0	0	0	2	0
Bin172	1	0	0	0	0	0	0	0	0	2	0	0	0	0	2	0	0	0	0	0	0	0	0	0	2	0	0	0	0	0	0	0	2	2	0	0	0	0	2	2	2	0	0	0	0	0	0	2	0
Bin173	1	0	0	0	0	0	0	0	0	2	0	0	0	0	2	0	0	0	0	0	0	0	0	0	2	0	0	0	0	0	0	0	2	2	0	0	0	0	2	2	2	0	0	0	0	0	0	2	0
Bin174	1	0	0	0	0	0	0	0	0	2	0	0	0	0	2	0	0	0	0	0	0	0	0	0	2	0	0	0	0	0	0	0	2	2	0	0	0	0	2	2	2	0	0	0	0	0	2	2	0
Bin175	1	0	0	0	0	0	0	0	0	2	0	0	0	0	2	0	0	0	0	0	0	0	0	0	2	0	0	0	0	0	0	0	2	2	0	0	0	0	2	2	2	0	0	0	0	0	2	2	0
Bin176	1	0	0	0	0	0	0	0	0	2	0	0	0	0	2	0	0	0	0	0	0	0	0	0	2	0	0	0	0	0	0	0	2	2	0	0	0	0	2	2	2	0	0	0	0	0	2	2	0
Bin177	1	0	0	0	0	0	0	0	0	2	0	0	0	0	2	0	0	0	0	0	0	0	0	0	2	0	0	0	0	0	0	0	2	2	0	0	0	0	2	2	2	0	0	0	0	0	2	2	0
Bin178	1	0	0	0	0	0	0	0	0	2	0	0	0	0	2	0	0	0	0	0	0	0	0	0	2	0	0	0	0	0	0	0	2	2	0	0	0	0	2	2	2	0	0	0	0	0	2	2	0
Bin179	1	0	0	0	0	0	0	0	0	2	0	0	0	0	2	0	0	0	0	0	0	0	0	0	2	0	0	0	0	0	0	0	2	2	0	0	0	0	2	2	2	0	0	0	0	0	0	2	0
Bin180	1	0	0	0	0	0	0	0	0	2	0	0	0	0	2	0	0	0	0	0	0	0	0	0	2	0	0	0	0	0	0	0	2	2	0	0	0	0	2	2	2	0	0	0	0	0	0	2	0
Bin181	1	0	0	0	0	0	0	0	0	2	0	0	0	0	2	0	0	0	0	0	0	0	0	0	2	0	0	0	0	0	0	0	2	2	0	0	0	0	2	2	2	0	0	0	0	0	0	2	0
Bin182	1	0	0	0	0	0	0	0	0	2	0	0	0	0	2	0	0	0	0	0	0	0	0	0	2	0	0	0	0	0	0	0	2	2	0	0	0	0	2	2	2	0	0	0	0	0	0	2	0
Bin183	1	0	0	0	0	0	0	0	0	2	0	0	0	0	2	0	0	0	0	0	0	0	0	0	2	0	0	0	0	0	0	0	2	2	0	0	0	0	2	2	2	0	0	0	0	0	0	2	0
Bin184	1	0	0	0	0	0	0	0	0	2	0	0	0	0	2	0	0	0	0	0	0	0	0	0	2	0	0	0	0	0	0	0	2	2	0	0	0	0	2	2	2	0	0	0	0	0	0	2	0
Bin185	1	0	0	0	0	0	0	0	0	2	0	0	0	0	2	0	0	0	0	0	0	0	0	0	2	0	0	0	0	0	0	0	2	2	0	0	0	0	2	2	2	0	0	0	0	0	0	2	0
Bin186	1	0	0	0	0	0	0	0	0	2	0	0	0	0	2	0	0	0	0	0	0	0	0	0	2	0	0	0	0	0	0	0	2	2	0	0	0	0	2	2	2	0	0	0	0	0	0	2	0
Bin187	1	0	0	0	0	0	0	0	0	2	0	0	0	0	2	0	0	0	0	0	0	0	0	0	2	0	0	0	0	0	0	0	2	2	0	0	0	0	2	2	2	0	0	0	0	0	0	2	0
Bin188	1	0	0	0	0	0	0	0	0	2	0	0	0	0	2	0	0	0	0	0	0	0	0	0	2	0	0	0	0	0	0	0	2	2	0	0	0	0	2	2	2	0	0	0	0	0	0	2	0
Bin189	1	0	0	0	0	0	0	0	0	2	0	0	0	0	2	0	0	0	0	0	0	0	0	0	2	0	0	0	0	0	0	0	2	2	0	0	0	0	2	2	2	0	0	0	0	0	0	2	0
Bin190	1	0	0	0	0	0	0	0	0	2	0	0	0	0	2	0	0	0	0	0	0	0	0	0	2	0	0	0	0	0	0	0	2	2	0	0	0	0	2	2	2	0	0	0	0	0	0	2	0
Bin191	1	0	0	0	0	0	0	0	0	2	0	0	0	0	2	0	0	0	0	0	0	0	0	0	2	0	0	0	0	0	0	0	2	2	0	0	0	0	2	2	2	0	0	0	0	0	0	2	0
Bin192	1	0	0	0	0	0	0	0	0	2	0	0	0	0	2	0	0	0	0	0	0	0	0	0	2	0	0	0	0	0	0	0	2	2	0	0	0	0	2	2	2	0	0	0	0	0	0	2	0
Bin193	1	0	0	0	0	0	0	0	0	2	0	0	0	0	2	0	0	0	0	0	0	0	0	0	2	0	0	0	0	0	0	0	2	2	0	0	0	0	2	2	2	0	0	0	0	0	0	2	0
Bin194	1	0	0	0	0	0	0	0	0	2	0	0	0	0	2	0	0	0	0	0	0	0	0	0	2	0	0	0	0	0	0	0	2	2	0	0	0	0	2	2	2	0	0	0	0	0	0	2	0
Bin195	1	0	0	0	0	0	0	0	0	2	0	0	0	0	2	0	0	0	0	0	0	2	0	0	2	0	0	0	0	0	0	0	2	2	0	0	2	0	2	2	2	0	2	2	0	0	0	2	0
Bin196	1	0	0	0	0	0	0	0	0	2	0	0	0	0	2	0	0	0	0	0	0	2	0	0	2	0	0	0	0	0	0	0	2	2	0	0	2	0	2	2	2	0	2	2	0	0	0	2	0
Bin197	1	0	0	0	0	0	0	0	2	2	0	0	0	0	2	0	0	0	0	0	0	2	0	0	2	0	0	0	0	0	0	0	2	2	0	0	2	0	2	2	2	0	2	2	0	0	0	2	0
Bin198	1	0	0	0	0	0	0	0	2	2	0	0	0	0	2	0	0	0	0	0	0	2	0	0	2	0	0	0	0	0	0	0	2	2	0	0	2	0	2	2	2	0	2	2	0	0	0	2	0
Bin199	1	0	0	0	0	0	0	0	0	2	0	0	0	0	2	0	0	0	0	0	0	2	0	0	2	0	0	0	0	0	0	0	2	2	0	0	2	0	2	2	2	0	2	2	0	0	0	2	0
Bin200	1	0	0	0	0	0	0	0	0	2	0	0	0	0	2	0	0	0	0	0	0	2	0	0	2	0	0	0	0	0	0	0	2	2	0	0	2	0	2	2	2	0	2	2	0	0	0	2	0
Bin201	1	0	0	0	0	0	0	0	0	2	0	0	0	0	2	0	0	0	0	0	0	2	0	0	2	0	0	0	2	2	0	0	2	2	0	0	2	0	2	2	2	0	2	2	0	0	0	2	0
Bin202	1	0	0	0	0	0	0	0	0	2	0	0	0	0	2	0	0	0	0	0	0	2	0	0	2	0	0	0	2	2	0	0	2	2	0	0	2	0	2	2	2	0	2	2	0	0	0	2	0
Bin203	1	0	0	0	0	0	0	0	0	2	0	0	0	0	2	0	0	0	0	0	0	2	0	0	2	0	0	0	2	2	0	0	2	2	0	0	2	0	2	2	2	0	2	2	0	0	0	2	0
Bin204	1	0	0	0	0	0	0	0	0	2	0	0	0	0	2	0	0	0	0	0	0	2	0	0	2	0	0	0	2	2	0	0	2	2	0	0	2	0	2	2	2	0	2	2	0	0	0	2	0
Bin205	1	0	0	0	0	0	0	0	0	2	0	0	0	0	2	0	0	0	0	0	0	2	0	0	2	0	0	0	2	2	0	0	2	2	0	0	2	0	2	2	2	0	2	2	0	0	2	2	0
Bin206	1	0	0	0	0	0	0	0	0	2	0	0	0	0	2	0	0	0	0	0	0	2	0	0	2	0	0	0	2	2	0	0	2	2	0	0	2	0	2	2	2	0	2	2	0	0	2	2	0
Bin207	1	0	0	0	0	0	0	0	0	2	0	0	0	0	2	0	0	0	0	0	0	0	0	0	2	0	0	0	2	2	0	0	2	2	0	0	0	0	2	2	2	0	2	2	0	0	2	2	0
Bin208	1	0	0	0	0	0	0	0	0	2	0	0	0	0	2	0	0	0	0	0	0	0	0	0	2	0	0	0	2	2	0	0	2	2	0	0	0	0	2	2	2	0	2	2	0	0	2	2	0
Bin209	1	0	0	0	0	0	0	0	0	2	0	0	0	0	2	0	0	0	0	0	0	0	0	0	2	0	0	0	2	2	0	0	2	2	0	0	0	0	2	2	2	0	2	2	0	0	2	2	0
Bin210	1	0	0	0	0	0	0	0	0	2	0	0	0	0	2	0	0	0	0	0	0	0	0	0	2	0	0	0	2	2	0	0	2	2	0	0	0	0	2	2	2	0	2	2	0	0	2	2	0
Bin211	1	0	0	0	0	0	0	0	2	2	0	0	0	0	2	0	0	0	0	0	0	0	0	0	2	0	0	0	2	2	0	0	2	2	0	0	0	0	2	2	2	0	2	2	0	0	2	2	0
Bin212	1	0	0	0	0	0	0	0	2	2	0	0	0	0	2	0	0	0	0	0	0	0	0	0	2	0	0	0	2	2	0	0	2	2	0	0	0	0	2	2	2	0	2	2	0	0	2	2	0
Bin213	1	0	0	0	0	0	0	0	2	2	0	0	0	0	2	0	0	0	0	0	0	0	0	0	2	0	0	0	2	2	0	0	0	2	0	0	0	0	2	2	2	0	2	2	0	0	2	2	0
Bin214	1	0	0	0	0	0	0	0	2	2	0	0	0	0	2	0	0	0	0	0	0	0	0	0	2	0	0	0	2	2	0	0	0	2	0	0	0	0	2	2	2	0	2	2	0	0	2	2	0
Bin215	1	0	0	0	0	0	0	0	2	2	0	0	0	0	2	0	0	0	0	0	0	0	0	0	2	0	0	0	2	2	0	0	0	2	0	0	0	0	2	2	2	0	2	2	0	0	2	2	0
Bin216	1	0	0	0	0	0	0	0	2	2	0	0	0	0	2	0	0	0	0	0	0	0	0	0	2	0	0	0	2	2	0	0	0	2	0	0	0	0	2	2	2	0	2	2	0	0	2	2	0
Bin217	1	0	0	0	0	0	0	0	2	2	0	0	0	0	2	0	0	0	0	0	0	0	0	0	2	0	0	0	2	2	0	0	0	2	0	0	0	0	2	0	2	0	2	2	0	0	2	2	0
Bin218	1	0	0	0	0	0	0	0	2	2	0	0	0	0	2	0	0	0	0	0	0	0	0	0	2	0	0	0	0	0	0	0	0	2	0	0	0	0	2	0	2	0	2	2	0	0	2	2	0
Bin219	1	0	0	0	0	0	0	0	2	2	0	0	0	0	2	0	0	0	0	0	0	0	0	0	2	0	0	0	0	0	0	0	0	2	0	0	0	0	2	0	2	0	2	2	0	0	2	2	0
Bin220	1	0	0	0	0	0	0	0	2	2	0	0	0	0	2	0	0	0	0	0	0	0	0	0	2	0	0	0	0	0	0	0	0	2	0	0	0	0	2	0	2	0	2	2	0	0	2	2	0
Bin221	1	0	0	0	0	0	0	0	2	2	0	0	0	0	2	0	0	0	0	0	0	0	0	0	2	2	0	0	0	0	0	0	0	2	0	0	0	0	2	0	2	0	2	2	0	0	2	2	0
Bin222	1	0	0	0	0	0	0	0	2	2	0	0	0	0	0	0	0	0	0	0	0	2	0	0	2	2	0	0	0	0	0	0	0	2	0	0	0	0	2	0	2	0	2	2	0	0	2	2	0
Bin223	1	0	0	0	0	0	0	0	2	2	0	0	0	0	0	0	0	0	0	0	0	2	0	0	2	2	0	0	0	0	0	0	0	2	0	0	0	0	2	0	2	0	2	2	0	0	2	2	0
Bin224	1	0	0	0	0	0	0	0	2	2	0	0	0	0	0	0	0	0	0	0	0	2	0	0	2	2	0	0	0	0	0	0	0	2	0	0	2	0	2	0	2	0	2	2	0	0	2	2	0
Bin225	1	0	0	0	0	0	0	0	2	2	0	0	0	0	0	0	0	0	0	0	0	2	0	0	2	2	0	0	0	0	0	0	0	2	0	0	2	0	2	0	2	0	2	2	0	0	2	2	0
Bin226	1	0	0	0	0	0	0	0	2	2	0	0	0	0	0	0	0	0	0	0	0	2	0	0	2	2	0	0	0	0	0	0	0	2	0	0	2	0	2	0	0	0	2	2	0	0	2	2	0
Bin227	1	2	0	0	0	0	0	0	0	2	0	0	0	0	0	0	0	0	0	0	0	0	0	0	2	0	0	0	0	0	0	0	0	2	0	0	0	0	2	0	0	0	2	2	0	0	2	2	0
Bin228	1	2	0	0	0	0	0	0	0	2	0	0	0	0	0	0	0	0	0	0	0	0	0	0	0	0	0	0	0	0	0	0	0	2	0	0	0	0	2	0	0	0	2	2	0	0	2	2	0
Bin229	1	2	0	0	0	0	0	0	2	2	0	0	0	0	0	0	0	0	0	0	0	0	0	0	0	0	0	0	0	0	0	0	0	2	0	0	0	0	2	0	0	0	2	2	0	0	2	2	0
Bin230	1	2	0	0	0	0	0	0	2	2	0	0	0	0	0	0	0	0	0	0	0	0	0	0	0	0	0	0	0	0	0	0	0	2	0	0	0	0	2	0	0	0	2	2	0	0	2	2	0
Bin231	1	2	0	0	0	0	0	0	0	0	0	0	0	0	0	0	0	0	0	0	0	0	0	0	0	0	0	0	0	0	0	0	0	2	0	0	0	0	2	0	0	0	2	2	0	0	2	2	0
Bin232	1	2	0	0	0	0	0	0	0	0	0	0	0	0	0	0	0	0	0	0	0	0	0	0	0	0	0	0	0	0	0	0	0	2	0	0	0	0	2	0	0	0	2	2	0	0	2	2	0
Bin233	1	2	0	0	0	0	0	0	0	0	0	0	0	0	0	0	0	0	0	0	0	0	0	0	0	0	0	0	0	0	0	0	0	2	0	0	0	0	2	0	0	0	0	0	0	0	2	2	0
Bin234	1	2	0	0	0	0	0	0	0	0	0	0	0	0	0	0	0	0	0	0	0	0	0	0	0	0	0	0	0	0	0	0	0	2	0	0	0	0	2	0	0	0	0	0	0	0	2	2	0
Bin235	1	2	0	0	0	0	0	0	0	0	2	0	0	0	0	0	0	0	0	0	0	2	0	0	0	0	0	0	0	0	0	0	0	0	0	0	2	0	2	0	0	0	0	0	0	0	2	2	0
Bin236	1	2	0	0	0	0	0	0	0	0	2	0	0	0	0	0	0	0	0	0	0	2	0	0	0	0	0	0	0	0	0	0	0	0	0	0	2	0	2	0	0	0	0	0	0	0	2	2	0
Bin237	1	2	0	0	0	0	0	0	0	0	2	0	0	0	0	0	0	0	0	0	0	2	0	0	0	0	0	0	0	0	0	0	0	0	0	0	2	0	2	0	0	0	0	0	0	0	2	2	0
Bin238	1	2	0	0	0	0	0	0	0	0	2	0	0	0	0	0	0	0	0	0	0	2	0	0	0	0	0	0	0	0	0	0	0	0	0	0	2	0	2	0	0	0	0	0	0	0	2	2	0
Bin239	1	2	0	0	0	0	0	0	0	0	2	0	0	0	0	0	0	0	0	0	0	2	0	0	0	0	0	0	0	0	0	0	0	0	0	0	2	0	2	0	0	0	0	0	0	0	2	2	0
Bin240	1	2	0	0	0	0	0	0	0	0	2	0	0	0	0	0	0	0	0	0	0	2	0	0	0	0	0	0	0	0	0	0	0	0	0	0	2	0	2	0	0	0	0	0	0	0	2	2	0
Bin241	1	2	0	0	0	0	0	0	0	0	2	0	0	0	0	0	0	0	0	0	0	0	0	0	0	0	0	0	0	0	0	0	0	0	0	0	2	0	2	0	0	0	0	0	0	0	2	2	0
Bin242	1	2	0	0	0	0	0	0	0	0	2	0	0	0	0	0	0	0	0	0	0	0	0	0	0	0	0	0	0	0	0	0	0	0	0	0	2	0	2	0	0	0	0	0	0	0	2	2	0
Bin243	1	2	0	0	0	0	0	0	0	0	2	0	2	0	0	0	0	0	0	0	0	0	0	0	0	0	0	0	0	0	0	0	0	0	0	0	0	0	2	0	0	0	0	0	0	0	2	2	0
Bin244	1	2	0	0	0	0	0	0	0	0	2	0	2	0	0	0	0	0	0	0	0	0	0	0	0	0	0	0	0	0	0	0	0	0	0	0	0	0	2	0	0	0	0	0	0	0	2	2	0
Bin245	1	2	0	0	0	0	0	0	0	0	2	0	2	0	0	0	0	0	0	0	0	0	0	0	0	0	0	0	0	0	0	0	0	0	0	0	0	0	2	0	0	0	0	0	0	0	2	2	0
Bin246	1	2	0	0	0	0	0	0	0	0	2	0	2	0	0	0	0	0	0	0	0	0	0	0	0	0	0	0	0	0	0	0	0	0	0	0	0	0	2	0	0	0	0	0	0	0	0	2	0
Bin247	1	2	0	0	0	0	0	0	0	0	2	0	0	0	0	0	0	0	0	0	0	0	0	0	0	0	0	0	0	0	0	0	0	0	0	0	0	0	2	0	0	0	0	0	0	0	0	2	0
Bin248	1	2	0	0	0	0	0	0	0	0	2	0	0	0	0	0	0	0	0	0	0	0	0	0	0	0	0	0	0	0	0	0	0	0	0	0	0	0	2	0	0	0	0	0	0	0	0	2	0
Bin249	1	2	0	0	0	0	0	0	0	0	2	0	0	0	0	0	0	0	0	0	0	0	0	0	0	0	0	0	0	0	0	0	0	0	0	0	0	0	2	0	0	0	0	0	0	0	0	2	0
Bin250	1	2	0	0	0	0	0	0	0	0	2	0	0	0	0	0	0	0	0	0	0	0	0	0	0	0	0	0	0	0	0	0	0	2	0	0	0	0	2	0	0	0	0	0	0	0	0	0	0
Bin251	1	2	0	0	0	0	0	0	0	0	2	0	0	0	0	0	0	0	0	0	0	0	0	0	0	0	0	0	0	0	0	0	0	2	0	0	0	0	2	0	0	0	0	0	0	0	0	0	0
Bin252	1	2	0	0	0	0	0	0	0	0	2	0	0	0	0	0	0	0	0	0	0	0	0	0	0	0	0	0	0	0	0	0	0	2	0	0	0	0	2	0	0	0	0	0	0	0	0	0	0
Bin253	1	2	0	0	0	0	0	0	0	0	2	0	0	0	0	0	0	0	0	0	0	0	0	0	0	0	0	0	0	0	0	0	0	2	0	0	0	0	2	0	0	0	0	0	0	0	0	0	0
Bin254	1	2	0	0	0	0	0	0	0	0	2	0	0	0	0	0	0	0	0	0	0	0	0	0	0	0	0	0	0	0	0	0	0	2	0	0	0	0	2	0	0	0	0	0	0	0	0	0	0
Bin255	1	2	0	0	0	0	0	0	0	0	2	0	0	0	0	0	0	0	0	0	0	0	0	0	0	0	0	0	0	0	0	0	0	2	0	0	0	0	2	0	0	0	0	0	0	0	0	0	0
Bin256	1	2	0	0	0	0	0	0	0	0	2	0	0	0	0	0	0	0	0	0	0	0	0	0	0	0	0	0	0	0	0	0	0	2	0	0	2	0	2	0	0	0	0	0	0	0	0	0	0
Bin257	1	2	0	0	0	0	0	0	0	0	2	0	0	0	0	0	0	0	0	0	0	0	0	0	0	0	0	0	0	0	0	0	0	2	0	0	2	0	2	0	0	0	0	0	0	0	0	0	0
Bin258	1	2	0	0	0	0	0	0	0	0	2	0	0	0	0	0	0	0	0	0	0	0	0	0	0	0	0	0	0	0	0	0	0	2	0	0	2	0	2	0	0	0	0	0	0	0	0	0	0
Bin259	1	2	0	0	0	0	0	0	0	0	2	0	0	0	0	0	0	0	0	0	0	0	0	0	0	0	0	0	0	0	0	0	0	2	0	0	0	0	2	0	0	0	0	0	0	0	0	0	0
Bin260	1	2	0	0	0	0	0	0	0	0	2	0	0	0	0	0	0	0	0	0	0	0	0	0	0	0	0	0	0	0	0	0	0	2	0	0	0	0	2	0	0	0	0	0	0	0	0	0	0
Bin261	1	2	0	0	0	0	0	0	0	0	2	0	0	0	0	0	0	0	0	0	0	0	0	0	0	0	0	0	0	0	0	0	0	2	0	0	0	0	2	0	0	0	0	0	0	0	0	0	0
Bin262	1	2	0	0	0	0	0	0	0	0	2	0	0	0	0	0	0	0	0	0	0	0	0	0	0	0	0	0	0	0	0	0	0	2	0	0	0	0	2	0	0	0	0	0	0	0	0	0	0
Bin263	1	2	0	0	0	0	0	0	0	0	2	0	0	0	0	0	0	0	0	0	0	0	0	0	0	0	0	0	0	0	0	0	0	2	0	0	0	0	2	0	0	0	0	0	0	0	0	0	0
Bin264	1	2	0	0	0	0	0	0	0	0	2	0	0	0	0	0	0	0	0	0	0	0	0	0	0	0	0	0	0	0	0	0	0	2	0	0	0	0	2	0	0	0	0	0	0	0	0	0	0
Bin265	1	2	0	0	0	0	0	0	0	0	2	0	0	0	0	0	0	0	0	0	0	0	0	0	0	0	0	0	0	0	0	0	0	2	0	0	0	0	2	0	0	0	0	0	0	0	0	0	0
Bin266	1	2	0	0	0	2	0	0	0	0	2	0	0	0	0	0	0	0	0	0	0	0	0	0	0	0	0	0	0	0	0	0	0	2	0	0	0	0	0	0	0	0	0	0	0	0	0	0	0
Bin267	1	2	0	0	0	2	0	0	0	0	2	0	0	0	2	0	0	0	0	0	0	0	2	0	0	0	0	0	0	0	0	0	0	2	0	0	0	0	0	0	0	0	0	0	0	0	0	0	0
Bin268	1	2	0	0	0	2	0	0	0	0	2	0	0	0	2	0	0	0	0	0	0	0	2	0	0	0	0	0	0	0	0	0	0	2	0	0	0	0	0	0	0	0	0	0	0	0	0	0	0
Bin269	1	2	0	0	0	2	0	0	0	0	2	0	0	0	2	0	0	0	0	0	0	0	2	0	0	0	0	0	0	0	0	0	0	0	0	0	0	0	0	0	0	0	0	0	0	0	0	0	0
Bin270	1	2	0	0	0	0	0	0	0	0	2	0	0	0	2	0	0	0	0	0	0	0	2	0	0	0	0	0	0	0	0	0	0	0	0	0	0	0	0	0	0	0	0	0	0	0	0	0	0
Bin271	1	2	0	0	0	0	0	0	0	0	2	0	0	0	2	0	0	0	0	0	0	0	2	0	0	0	0	0	0	0	0	0	0	0	0	0	0	0	0	0	0	0	0	0	0	0	0	0	0
Bin272	1	2	0	0	0	0	0	0	0	0	2	0	0	0	2	0	0	0	0	0	0	0	2	0	0	0	0	0	0	0	0	0	2	0	0	0	0	0	0	0	0	0	0	0	0	0	0	0	0
Bin273	1	2	0	0	0	0	0	0	0	0	2	0	0	0	2	0	0	0	0	0	0	0	2	0	0	0	0	0	0	0	0	0	2	0	0	0	0	0	0	0	0	0	0	0	0	0	0	0	0
Bin274	1	2	0	0	0	0	0	0	0	0	2	0	0	0	2	0	0	0	0	0	0	0	2	0	0	0	0	0	0	0	0	0	2	0	0	0	0	0	0	0	0	0	0	0	0	0	0	0	0
Bin275	1	2	0	0	0	0	0	0	0	0	2	0	0	0	2	0	0	0	0	0	0	0	2	0	0	0	0	0	0	0	0	0	2	0	0	0	0	0	0	0	0	0	0	0	0	0	0	0	0
Bin276	1	0	0	0	0	0	0	0	0	0	2	0	0	0	2	0	0	0	0	0	0	0	2	0	0	0	0	0	0	0	0	0	2	0	0	0	0	0	0	0	0	0	0	0	0	0	0	0	0
Bin277	1	0	0	0	0	0	0	0	0	0	2	0	0	0	2	0	0	0	0	0	0	0	2	0	0	0	0	0	0	0	0	0	2	0	0	0	0	0	0	0	0	0	0	0	0	0	0	0	0
Bin278	1	0	0	0	0	0	0	0	0	0	2	0	0	0	2	0	0	0	0	0	0	0	2	0	0	0	0	0	0	0	0	0	2	0	0	0	0	0	0	0	0	0	0	0	0	0	0	0	0
Bin279	1	0	0	0	0	0	0	0	0	0	2	0	0	0	2	0	0	0	0	0	0	0	2	0	0	0	0	0	0	0	0	0	2	0	0	0	0	0	0	0	0	0	0	0	0	0	0	0	0
Bin280	1	0	0	0	0	0	0	0	0	0	2	0	0	0	2	0	0	0	0	0	0	0	2	0	0	0	0	0	0	0	0	0	2	0	0	0	0	0	0	0	0	0	0	0	0	0	0	0	0
Bin281	1	0	0	0	0	0	0	0	0	0	2	0	0	0	2	0	0	0	0	0	0	0	2	0	0	0	0	0	0	0	0	0	2	0	0	0	0	0	0	0	0	0	0	0	0	0	0	0	0
Bin282	1	0	0	0	0	0	0	0	0	0	2	0	0	0	2	0	0	0	0	0	0	0	2	0	0	0	0	0	0	0	0	0	2	0	0	0	0	0	0	0	0	0	0	0	0	0	0	0	0
Bin283	1	0	0	0	0	0	0	0	0	0	2	0	0	0	2	0	0	0	0	0	0	0	2	0	0	0	0	0	0	0	0	0	2	0	0	0	0	0	0	0	0	0	0	0	0	0	0	0	0
Bin284	1	0	0	0	0	0	0	0	0	0	2	0	0	0	2	0	0	0	0	0	0	0	2	0	0	0	0	0	0	0	0	0	2	0	0	0	0	0	0	0	0	0	0	0	0	0	0	0	0
Bin285	1	0	0	0	0	0	0	0	0	0	2	0	0	0	2	0	0	0	0	0	0	0	2	0	0	0	0	0	0	0	0	0	2	0	0	0	0	0	0	0	0	0	0	0	0	0	0	0	0
Bin286	1	0	0	0	0	0	0	0	0	0	2	0	0	0	2	0	0	0	0	0	0	0	2	0	0	0	0	0	0	0	0	0	2	0	0	0	0	0	0	0	0	0	0	0	0	0	0	0	0
Bin287	1	0	0	0	0	0	0	0	0	0	2	0	0	0	2	0	0	0	0	0	0	0	2	0	0	0	0	0	0	0	0	0	2	0	0	0	0	0	2	0	0	0	0	0	0	0	0	0	0
Bin288	1	0	0	0	0	0	0	0	0	0	2	0	0	0	2	0	0	0	0	0	0	0	2	0	0	0	0	0	0	0	0	0	2	0	0	0	0	0	2	0	0	0	0	0	0	0	0	0	0
Bin289	1	0	0	0	0	0	0	0	0	0	2	0	0	0	2	0	0	0	0	0	0	0	2	0	0	0	0	0	0	0	0	0	2	0	0	0	0	0	2	0	0	0	0	0	0	0	0	0	0
Bin290	1	0	0	0	0	0	0	0	0	0	2	0	0	0	2	0	0	0	0	0	0	0	2	0	0	0	0	0	0	0	0	0	2	0	0	0	0	0	2	0	0	0	0	0	0	0	0	0	0
Bin291	1	0	0	0	0	0	0	0	0	0	2	0	0	0	2	0	0	0	0	0	0	0	2	0	0	0	0	0	0	0	0	0	2	0	0	0	0	0	2	0	0	0	0	0	0	0	0	0	0
Bin292	1	0	0	0	0	0	0	0	0	0	2	0	0	0	2	0	0	0	0	0	0	0	2	0	0	0	0	0	0	0	0	0	2	0	0	0	0	0	2	0	0	0	0	0	0	0	0	0	0
Bin293	1	0	0	0	0	0	0	0	0	0	2	0	0	0	2	0	0	0	0	0	0	0	2	0	0	0	0	0	0	0	0	0	2	0	0	0	0	0	2	0	0	0	0	0	0	0	0	0	0
Bin294	1	0	0	0	0	0	0	0	0	0	2	0	0	0	2	0	0	0	0	0	0	0	2	0	0	0	0	0	0	0	0	0	2	0	0	0	0	0	2	0	0	0	0	0	0	0	0	0	0
Bin295	1	0	0	0	0	0	0	0	0	0	2	0	0	0	2	0	0	0	0	0	0	0	2	0	0	0	0	0	0	0	0	0	2	0	0	0	0	0	2	0	0	0	0	0	0	0	0	0	0
Bin296	1	0	0	0	0	0	0	0	0	0	2	0	0	0	2	0	0	0	0	0	0	0	2	0	0	0	0	0	0	0	0	0	2	0	0	0	0	0	2	0	0	0	0	0	0	0	0	0	0
Bin297	1	0	0	0	0	0	0	0	0	0	2	0	0	0	2	0	0	0	0	0	0	0	2	0	0	0	0	0	0	0	0	0	2	0	0	0	0	0	2	0	0	0	0	0	0	0	0	0	0
Bin298	1	0	0	0	0	0	0	0	0	0	2	0	0	0	2	0	0	0	0	0	0	0	2	0	0	0	0	0	0	0	0	0	2	0	0	0	0	0	2	0	0	0	0	0	0	0	0	0	0
Bin299	1	0	0	0	0	0	0	0	0	0	2	0	0	0	2	0	0	0	0	0	0	0	2	0	0	0	0	0	0	0	0	0	2	0	0	0	0	0	2	0	0	0	0	0	0	0	0	0	0
Bin300	1	0	0	0	0	0	0	0	0	0	2	0	0	0	2	0	0	0	0	0	0	0	2	0	0	0	0	0	0	0	0	0	2	0	0	0	0	0	2	0	0	0	0	0	0	0	0	0	0
Bin301	1	0	0	0	0	2	0	0	0	0	2	0	2	0	2	0	0	0	0	0	0	0	2	0	0	2	0	0	0	0	0	0	2	0	0	0	0	0	2	0	0	0	0	0	0	0	0	0	0
Bin302	1	0	0	0	0	2	0	0	0	0	2	0	2	0	2	0	0	0	0	0	0	0	2	0	0	2	0	0	0	0	0	0	2	0	0	0	0	0	2	0	0	0	0	0	0	0	2	0	0
Bin303	1	0	0	0	0	2	0	0	0	0	2	0	2	0	2	0	0	0	0	0	0	0	2	0	0	2	0	0	0	0	0	0	2	0	0	0	0	0	2	0	0	0	0	0	0	0	2	0	0
Bin304	1	0	0	0	0	2	0	0	0	0	2	0	2	0	2	0	0	0	0	0	0	0	2	0	0	2	0	0	0	0	0	0	2	0	0	0	0	0	2	0	0	0	0	0	0	0	2	0	2
Bin305	1	0	0	0	0	2	0	0	0	0	2	0	2	0	2	0	0	0	0	0	0	0	2	0	0	2	0	0	0	0	0	0	2	0	0	0	0	0	2	0	0	0	0	0	0	0	2	0	2
Bin306	1	0	0	0	0	2	0	0	0	0	2	0	2	0	2	0	0	0	0	0	0	0	2	0	0	2	0	0	0	0	0	0	2	0	0	0	0	0	2	0	0	0	0	0	0	0	2	0	2
Bin307	1	0	0	0	0	2	0	0	0	0	2	0	2	0	2	0	0	0	0	0	0	0	2	0	0	2	0	0	0	0	0	0	2	0	0	0	0	0	2	0	0	0	0	0	0	0	2	0	2
Bin308	1	0	0	0	0	2	0	0	0	0	2	0	2	0	2	0	0	0	0	0	0	0	2	0	0	2	0	0	0	0	0	0	2	0	0	0	0	0	2	0	0	0	0	0	0	0	2	0	2
Bin309	1	0	0	0	0	2	0	0	0	0	2	0	2	0	2	0	0	0	0	0	0	0	2	0	0	2	0	0	0	0	0	0	2	0	0	0	0	0	2	0	0	0	0	0	0	0	2	0	2
Bin310	1	0	0	0	0	2	0	0	0	0	2	0	2	0	2	0	0	0	0	0	0	0	2	0	0	2	0	0	0	0	0	0	2	0	0	0	0	0	2	0	0	0	0	0	0	0	2	0	2
Bin311	1	0	0	0	0	2	0	0	0	0	2	0	2	0	2	0	0	0	0	0	0	0	2	0	0	2	0	0	0	0	0	0	2	0	0	0	0	0	2	0	0	0	0	0	0	0	2	0	2
Bin312	1	0	0	0	0	2	0	0	0	0	2	0	2	0	2	0	0	0	0	0	0	0	2	0	0	2	0	0	0	0	0	0	2	0	0	0	0	0	2	0	0	0	0	0	0	0	2	0	2
Bin313	1	0	0	0	0	2	0	0	0	0	2	0	2	0	2	0	0	0	0	0	0	0	2	0	0	2	0	0	0	0	0	0	2	0	0	0	0	0	2	0	0	0	0	0	0	0	2	0	2
Bin314	1	0	0	0	0	2	0	0	0	0	2	0	2	0	2	0	0	0	0	0	0	0	2	0	0	2	0	0	0	0	0	0	2	0	0	0	0	0	2	0	0	0	0	0	0	0	2	0	2
Bin315	1	0	0	0	0	2	0	0	0	0	2	0	2	0	2	0	0	0	0	0	0	0	2	0	0	2	0	0	0	0	0	0	2	0	0	0	0	0	2	0	0	0	0	0	0	0	2	0	2
Bin316	1	0	0	0	0	2	0	0	0	0	2	0	2	0	2	0	0	0	0	0	0	0	2	0	0	2	0	0	0	0	0	0	2	0	0	0	0	0	2	0	0	0	0	0	0	0	2	0	2
Bin317	1	0	0	0	0	2	0	0	0	0	2	0	2	0	2	0	0	0	0	0	0	0	2	0	0	2	0	0	0	0	0	0	2	0	0	0	0	0	2	0	0	0	0	0	0	0	2	0	2
Bin318	1	0	0	0	0	2	0	0	0	0	2	0	2	0	2	0	0	0	0	0	0	0	2	0	0	2	0	0	0	0	0	0	2	0	0	0	0	0	2	0	0	0	0	0	0	0	2	0	2
Bin319	1	0	0	0	0	2	0	0	0	0	2	0	2	0	2	0	0	0	0	0	0	0	2	0	0	2	0	0	0	0	0	0	2	0	0	0	0	0	2	0	0	0	0	0	0	0	2	0	2
Bin320	1	0	0	0	0	2	0	0	0	0	2	0	2	0	2	0	0	0	0	0	0	0	2	0	0	2	0	0	0	0	0	0	2	0	0	0	0	0	2	0	0	0	0	0	0	0	2	0	2
Bin321	1	0	0	0	0	2	0	0	0	0	2	0	2	2	2	0	0	0	0	0	0	0	2	0	0	2	0	0	0	0	0	0	2	0	0	0	0	0	2	0	0	0	0	0	0	0	0	0	0
Bin322	1	0	0	0	0	2	0	0	0	0	2	0	2	2	2	0	0	0	0	0	0	0	2	0	0	2	0	0	0	0	0	0	2	0	0	0	0	0	2	0	0	0	0	0	0	0	0	0	0
Bin323	1	0	0	0	0	2	0	0	0	0	2	0	2	2	2	0	0	0	0	0	0	0	2	0	0	2	0	0	0	0	0	0	2	0	0	0	0	0	2	0	0	0	0	0	0	0	0	0	0
Bin324	1	0	0	0	0	2	0	0	0	0	2	0	2	2	2	0	0	0	0	0	0	0	2	0	0	2	0	0	0	0	0	0	2	0	0	0	0	0	2	0	0	0	0	0	0	0	0	0	0
Bin325	1	0	0	0	0	2	0	0	0	0	2	0	2	2	2	0	0	0	0	0	0	0	2	0	0	2	0	0	0	0	0	0	2	0	0	0	0	0	2	0	0	0	0	0	0	0	0	0	0
Bin326	1	0	0	0	0	2	0	0	0	0	2	0	2	2	2	0	0	0	0	0	0	0	2	0	2	2	0	0	0	0	0	0	2	0	0	0	0	0	2	0	0	0	0	0	0	0	0	0	0
Bin327	1	0	0	0	0	2	0	0	0	0	2	0	2	2	2	0	0	0	0	0	0	0	2	0	2	2	0	0	0	0	0	0	2	0	0	0	0	0	2	0	0	0	0	0	0	0	0	0	0
Bin328	1	0	0	0	0	2	0	0	0	0	2	0	2	2	2	0	0	0	0	0	0	0	2	0	2	2	0	0	0	0	0	0	2	0	0	0	0	0	2	0	0	0	0	0	0	0	0	0	0
Bin329	1	0	0	0	0	2	0	0	0	0	2	0	2	2	2	0	0	0	0	0	0	0	2	0	2	2	0	0	0	0	0	0	2	0	0	0	0	0	2	0	0	0	0	0	0	0	0	0	0
Bin330	1	0	0	0	0	2	0	0	0	0	2	0	2	2	2	0	0	0	0	0	0	0	2	0	2	2	0	0	0	0	0	0	2	0	0	0	0	0	2	0	0	0	0	0	0	0	0	0	0
Bin331	1	0	0	0	0	2	0	0	0	0	2	0	2	2	2	0	0	0	0	0	0	0	2	0	2	2	0	0	0	0	0	0	2	0	0	0	0	0	2	0	0	0	0	0	0	0	0	0	2
Bin332	1	0	0	0	0	2	0	0	0	0	2	0	2	2	2	0	0	0	0	0	0	0	2	0	2	2	0	0	0	0	0	0	2	0	0	0	0	0	2	0	0	0	0	0	0	0	0	0	2
Bin333	1	0	0	0	0	2	0	0	0	0	2	0	2	2	2	0	0	0	0	0	0	0	2	0	2	2	0	0	0	0	0	0	2	0	0	0	0	0	2	0	0	0	0	0	0	0	0	0	2
Bin334	1	0	0	0	0	2	0	0	0	0	2	0	2	2	2	0	0	0	0	0	0	0	2	0	2	2	0	0	0	0	0	0	2	2	0	0	0	0	2	0	0	0	0	0	0	0	0	0	2
Bin335	1	0	0	0	0	2	0	0	0	0	2	0	2	2	2	0	0	0	0	0	0	0	2	0	2	2	0	0	0	0	0	0	2	2	0	0	0	0	2	0	0	0	0	0	0	0	0	0	2
Bin336	1	0	0	0	0	2	0	0	0	0	2	0	2	2	2	0	0	0	0	0	0	0	2	0	2	2	0	0	0	0	0	0	2	2	0	0	0	0	2	0	0	0	0	0	0	0	0	0	2
Bin337	1	0	0	0	0	2	0	0	0	0	2	0	2	2	2	0	0	0	0	0	0	0	2	0	2	2	0	0	0	0	0	0	2	2	0	0	0	0	2	0	0	0	0	0	0	0	0	0	2
Bin338	1	0	0	0	0	2	0	0	0	0	2	0	2	2	2	0	0	0	0	0	0	0	2	0	2	2	0	0	0	0	0	0	2	2	0	0	0	0	2	0	0	0	0	0	0	0	0	0	2
Bin339	1	0	0	0	0	2	0	0	0	2	2	0	2	2	2	0	0	0	0	0	0	0	2	0	2	2	0	0	0	0	0	0	2	2	0	0	0	0	2	0	0	0	0	0	0	0	0	0	2
Bin340	1	0	0	0	0	2	0	0	0	2	2	0	2	2	2	0	0	0	0	0	0	0	2	0	2	2	0	0	0	0	0	0	2	2	0	0	0	0	2	0	0	0	0	0	0	0	0	0	2
Bin341	1	0	0	0	0	2	0	0	0	2	2	0	2	2	2	0	0	0	0	0	0	0	2	0	2	2	0	0	0	0	0	0	2	2	0	0	0	0	2	0	0	0	0	0	0	0	0	0	2
Bin342	1	0	0	0	0	2	0	0	0	2	2	0	2	2	2	0	0	0	0	0	0	0	2	0	2	2	0	0	0	0	0	0	2	2	0	0	0	0	2	0	0	0	0	0	0	0	0	0	2
Bin343	1	0	0	0	0	2	0	0	0	2	2	0	2	2	2	0	0	0	0	0	0	0	2	0	2	2	0	0	0	0	0	0	2	2	0	0	0	0	2	0	0	0	0	0	0	0	2	0	2
Bin344	1	0	0	0	0	2	0	0	0	2	2	0	2	2	2	0	0	0	0	0	0	0	2	0	2	2	2	0	0	0	0	0	2	2	0	0	0	0	2	0	0	0	0	0	0	0	2	0	2
Bin345	1	0	0	0	0	2	0	0	0	2	2	0	2	2	2	0	0	0	0	0	0	0	2	0	2	2	2	0	0	0	0	0	2	2	0	0	0	0	2	0	0	0	0	0	0	0	2	0	2
Bin346	1	0	0	0	0	2	0	0	0	2	2	0	2	2	2	0	0	0	0	0	0	0	2	0	2	2	2	0	0	0	0	0	2	2	0	0	0	0	2	0	0	0	0	0	0	0	2	0	2
Bin347	1	0	0	0	0	2	0	0	0	2	2	0	2	2	2	0	0	0	0	0	0	0	2	0	2	2	2	0	0	0	0	2	2	2	0	0	0	0	2	0	0	0	0	0	0	0	2	0	2
Bin348	1	0	0	0	0	2	0	0	0	2	2	0	2	2	2	0	0	0	0	0	0	0	2	0	2	2	2	0	0	0	0	2	2	2	0	0	0	0	2	0	2	0	0	0	0	0	2	0	2
Bin349	1	0	0	0	0	2	0	0	0	2	2	0	2	2	2	0	0	0	0	0	0	0	2	0	2	2	2	0	0	0	0	2	2	2	0	0	0	0	2	0	2	0	0	0	0	0	2	0	2
Bin350	1	0	0	0	0	2	0	0	0	2	2	0	2	2	2	0	0	0	0	0	0	0	2	0	2	2	2	0	0	0	0	2	2	2	0	0	0	0	2	0	2	0	0	0	0	0	2	0	2
Bin351	1	0	0	0	0	2	0	0	0	2	2	0	2	2	2	0	0	0	0	0	0	0	2	0	2	2	2	0	0	0	0	2	2	2	0	0	0	0	2	0	2	0	0	0	0	0	2	0	2
Bin352	1	0	0	0	0	2	0	0	0	2	2	0	2	2	2	0	0	0	0	0	0	0	2	0	2	2	2	0	0	0	0	2	2	2	0	0	0	0	2	0	2	0	0	0	0	0	2	0	2
Bin353	1	0	0	0	0	2	0	0	0	2	2	0	2	2	2	0	0	0	0	0	0	0	2	0	2	2	2	0	0	0	0	2	2	2	0	0	0	0	2	0	2	0	0	0	0	0	2	0	2
Bin354	1	0	0	0	0	2	0	0	0	2	2	0	2	2	2	0	0	0	0	0	0	0	2	0	2	2	2	0	0	0	0	2	2	2	0	0	0	0	2	0	2	0	0	0	0	0	0	0	2
Bin355	1	0	0	0	0	2	0	0	0	2	2	0	2	2	2	0	0	0	0	0	0	0	2	0	2	2	2	0	0	0	0	2	2	2	0	0	0	0	2	0	2	0	0	0	0	0	0	0	2
Bin356	1	0	0	0	0	2	0	0	0	2	2	0	2	2	2	0	0	0	0	0	0	0	2	0	2	2	2	0	0	0	0	2	2	2	0	0	0	0	2	0	2	0	0	0	0	0	0	0	2
Bin357	1	0	0	0	0	2	0	0	0	2	2	0	2	2	2	0	0	0	0	0	0	0	2	0	2	2	2	0	0	0	0	2	2	2	0	0	0	0	2	0	2	0	0	0	0	0	0	0	2
Bin358	1	0	0	0	0	2	0	0	0	2	2	0	2	2	2	0	0	0	0	0	0	0	2	0	2	2	2	0	0	0	0	2	2	2	0	0	0	0	2	0	2	0	0	0	0	0	0	0	2
Bin359	1	0	0	0	0	2	0	0	0	2	2	0	2	2	2	0	0	0	0	0	0	0	2	0	2	2	2	0	0	0	0	2	2	2	0	0	0	0	2	0	2	0	0	0	0	0	0	0	2
Bin360	1	0	0	0	0	2	0	0	0	2	2	0	2	2	2	0	0	0	0	0	0	0	2	0	2	2	2	0	0	0	0	2	2	2	0	0	0	0	2	0	2	0	0	0	0	0	0	0	2
Bin361	1	0	0	0	0	2	0	0	0	2	2	0	2	2	2	0	0	0	0	0	0	0	2	0	2	2	2	0	0	0	0	2	2	2	0	0	0	0	2	0	2	0	0	0	0	0	0	0	2
Bin362	1	0	0	0	0	2	0	0	0	2	2	0	2	2	2	0	0	0	0	0	0	0	2	0	2	2	2	0	0	0	0	2	2	2	0	0	0	0	2	0	2	0	0	0	0	0	0	0	0
Bin363	1	0	0	0	0	2	0	0	0	2	2	0	2	2	2	0	0	0	0	0	0	0	2	0	2	2	2	0	0	0	0	2	2	2	0	0	0	0	2	0	2	0	0	0	0	0	0	0	0
Bin364	1	0	0	0	0	2	0	0	0	2	2	0	2	2	2	0	0	0	0	0	0	0	2	0	2	2	2	0	0	0	0	2	2	2	0	0	0	0	2	0	2	0	0	0	0	0	0	0	0
Bin365	1	0	0	0	0	2	0	0	0	2	2	0	2	2	2	0	0	0	0	0	0	0	2	0	2	2	2	0	0	0	0	2	2	2	0	0	0	0	2	0	2	0	0	0	0	0	0	0	0
Bin366	1	0	0	0	0	2	0	0	0	2	2	0	2	2	2	0	0	0	0	0	0	0	2	0	2	2	2	0	0	0	0	2	2	2	0	0	0	0	2	0	2	0	0	0	0	0	0	0	0
Bin367	1	0	0	0	0	2	0	0	0	2	2	0	2	2	2	0	0	0	0	0	0	0	2	0	2	2	2	0	0	0	0	2	2	2	0	0	0	0	2	0	2	0	0	0	0	0	0	0	0
Bin368	1	0	0	0	0	2	0	0	0	2	2	0	2	2	2	0	0	0	0	0	0	0	2	0	2	2	2	0	0	0	0	2	2	2	0	0	0	0	2	0	2	0	0	0	0	0	0	0	0
Bin369	1	0	0	0	0	2	0	0	0	2	2	0	2	2	2	0	0	0	0	0	0	0	2	0	2	2	2	0	0	0	0	2	2	2	0	0	0	0	2	0	2	0	0	0	0	0	0	0	0
Bin370	1	0	0	0	0	2	0	0	0	2	2	0	2	2	2	0	0	0	0	0	0	0	2	0	2	2	2	0	0	0	0	2	2	2	0	0	0	0	2	0	2	0	0	0	0	0	0	0	0
Bin371	1	0	0	0	0	2	0	0	0	2	2	0	2	2	2	0	0	0	0	0	0	0	2	0	2	2	2	0	0	0	0	2	2	2	0	0	0	0	2	0	2	0	0	0	0	0	0	0	0
Bin372	1	0	0	0	0	2	0	0	0	2	2	0	2	2	2	0	0	0	0	0	0	0	2	0	2	2	2	0	0	0	0	2	2	2	0	0	0	0	2	0	2	0	0	0	0	0	0	0	0
Bin373	1	0	0	0	0	2	0	0	0	2	2	0	2	2	2	0	0	0	0	0	0	0	2	0	2	2	2	0	0	0	0	2	2	2	0	0	0	0	2	0	2	0	0	0	0	0	0	0	0
Bin374	1	0	0	0	0	2	0	0	0	2	2	0	2	2	2	0	0	0	0	0	0	0	2	0	2	2	2	0	0	0	0	2	2	2	0	0	0	0	2	0	2	0	0	0	0	0	0	0	0
Bin375	1	0	0	0	0	2	0	0	0	2	2	0	2	2	2	0	0	0	0	0	0	0	2	0	2	2	2	0	0	0	0	2	2	2	0	0	0	0	2	0	2	0	0	0	0	0	0	0	2
Bin376	1	0	0	0	0	2	0	0	0	2	2	0	2	2	2	0	0	0	0	0	0	0	2	0	2	2	2	0	0	0	0	2	2	2	0	0	0	0	2	0	2	0	0	0	0	0	0	0	2
Bin377	1	0	0	0	0	2	0	0	0	2	2	0	2	2	2	0	0	0	0	0	0	0	2	0	2	2	2	0	0	0	0	2	2	2	0	0	0	0	2	0	2	0	0	0	0	0	0	0	2
Bin378	1	0	0	0	0	2	0	0	0	2	2	0	2	2	2	0	0	0	0	0	0	0	2	0	2	2	2	0	0	0	0	2	2	2	0	0	0	0	2	0	2	0	0	0	0	0	0	0	2
Bin379	1	0	0	0	0	2	0	0	0	2	2	0	2	2	2	0	0	0	0	0	0	0	2	0	2	2	2	0	0	0	0	2	2	2	0	0	0	0	2	0	2	0	0	0	0	0	0	0	2
Bin380	1	0	0	0	0	2	0	0	0	2	2	0	2	2	2	0	0	0	0	0	0	0	2	0	2	2	2	0	0	0	0	2	2	2	0	0	0	0	2	0	2	0	0	0	0	0	0	0	2
Bin381	1	0	0	0	0	2	0	0	0	2	2	0	2	2	2	2	0	0	0	0	0	0	2	0	2	2	2	0	0	0	0	2	2	2	0	0	0	0	2	0	2	0	0	0	0	2	0	0	2
Bin382	1	0	0	0	0	2	0	0	0	2	2	0	2	2	2	2	0	0	0	0	0	0	2	0	2	2	2	0	0	0	0	2	2	2	0	0	0	0	2	0	2	0	0	0	0	2	0	0	2
Bin383	1	0	0	0	0	2	0	0	0	2	2	0	2	2	2	2	0	0	0	0	0	0	2	0	2	2	2	0	0	0	0	2	2	2	0	0	0	0	2	0	2	0	0	0	0	2	0	0	2
Bin384	1	0	0	0	0	2	0	0	0	2	2	0	2	2	2	2	0	0	0	0	0	0	2	0	2	2	2	0	0	0	0	2	2	2	0	0	0	0	2	0	2	0	0	0	0	2	0	0	2
Bin385	1	0	0	0	0	2	0	0	0	2	2	0	2	2	2	2	0	0	0	0	0	0	2	0	2	2	2	0	0	0	0	2	2	2	0	0	0	0	2	0	2	0	0	0	0	2	0	0	2
Bin386	1	0	0	0	0	2	0	0	0	2	2	0	2	2	2	2	0	0	0	0	0	0	2	0	2	2	2	0	0	0	0	2	2	2	0	0	0	0	2	0	2	0	0	0	0	2	0	0	2
Bin387	1	0	0	0	0	2	0	0	0	2	2	0	2	2	2	2	0	0	0	0	0	0	2	0	2	2	2	0	0	0	0	2	2	2	0	0	0	0	2	0	2	0	0	0	0	2	0	0	2
Bin388	1	0	0	0	0	2	0	0	0	2	2	0	2	2	2	2	0	0	0	0	0	0	2	0	2	2	2	0	0	0	0	2	2	2	0	2	0	0	2	0	2	0	0	0	0	2	0	0	2
Bin389	1	0	0	0	0	2	0	0	0	2	2	0	2	2	2	2	0	0	0	0	0	0	2	0	2	2	2	0	0	0	0	2	2	2	0	2	0	0	2	0	2	0	0	0	0	2	0	0	2
Bin390	1	0	0	0	0	2	0	0	0	2	2	0	2	2	2	2	0	0	0	0	0	0	2	0	2	2	2	0	0	0	0	2	2	2	0	2	0	0	2	0	2	0	0	0	0	2	0	2	2
Bin391	1	0	0	0	0	2	0	0	0	2	2	0	2	2	2	2	0	0	0	0	0	0	2	0	2	2	2	0	0	0	0	2	2	2	0	2	0	0	2	0	2	0	0	0	0	2	0	2	2
Bin392	1	0	0	0	0	2	0	0	0	2	2	0	2	2	2	2	0	0	0	0	0	0	2	0	2	0	2	0	0	0	0	2	2	2	0	2	0	0	2	0	2	0	0	0	0	2	0	2	2
Bin393	1	0	0	0	0	2	0	0	0	0	2	0	2	2	2	2	0	0	0	0	0	0	2	0	2	0	2	0	0	0	0	2	2	2	0	2	0	0	2	0	2	0	0	0	0	2	2	2	2
Bin394	1	0	0	0	0	2	0	0	0	0	2	0	2	2	2	2	0	0	0	0	0	0	2	0	2	0	2	0	0	0	0	2	2	2	2	2	0	0	2	0	2	0	0	0	0	2	2	2	2
Bin395	1	0	0	0	0	2	0	0	0	0	2	0	2	2	2	2	0	0	0	0	0	0	2	0	2	0	2	0	0	0	0	2	0	0	2	2	0	0	2	0	2	0	0	0	0	2	2	2	2
Bin396	1	0	0	0	0	2	0	0	0	0	2	0	2	2	2	2	0	0	0	0	0	0	2	0	2	0	2	0	0	0	0	2	0	0	2	2	0	0	2	0	2	0	0	0	0	2	2	2	2
Bin397	1	0	0	0	0	2	0	0	0	0	2	0	2	2	2	2	0	0	0	0	0	0	2	0	2	0	2	0	0	0	0	2	0	0	2	2	0	0	2	0	2	0	0	0	0	2	2	2	2
Bin398	1	0	0	0	0	2	0	0	0	0	2	0	2	2	2	2	0	0	0	0	0	0	2	0	2	0	2	0	0	0	0	2	0	0	2	2	0	0	2	0	2	0	0	0	0	2	2	2	2
Bin399	1	0	0	0	0	2	0	0	0	2	2	0	2	2	2	2	0	0	0	0	0	0	2	0	2	0	2	0	0	0	0	2	0	0	2	2	0	0	2	0	2	0	0	0	0	2	2	2	2
Bin400	1	0	0	0	0	2	0	0	0	2	2	0	2	2	2	2	0	0	0	0	0	0	2	0	2	0	2	0	0	0	0	2	0	0	2	2	0	0	2	0	2	0	0	0	0	2	0	2	2
Bin401	1	0	0	0	0	2	0	0	0	2	2	0	2	2	2	2	0	0	0	0	0	0	2	0	2	0	2	0	0	0	0	2	0	0	2	2	0	0	2	0	2	0	0	0	0	2	0	2	2
Bin402	1	0	0	0	0	2	0	0	0	2	2	0	2	2	2	2	0	0	0	0	0	0	2	0	2	0	2	0	0	0	0	2	0	0	2	2	0	0	2	0	2	0	0	0	0	2	0	2	2
Bin403	1	0	0	0	0	2	0	0	0	2	2	0	2	2	2	2	0	0	0	0	0	0	2	0	2	0	2	0	0	0	0	2	0	0	2	2	0	0	2	0	2	0	0	0	0	2	0	2	2
Bin404	1	0	0	0	0	2	0	0	0	2	2	0	2	2	2	2	0	0	0	0	0	0	2	0	2	0	2	0	0	0	0	2	0	0	2	2	0	0	2	0	2	0	0	0	0	2	0	2	2
Bin405	1	0	0	0	0	2	0	0	0	2	2	0	2	2	2	2	0	0	0	0	0	0	2	0	2	0	2	0	0	0	0	2	0	0	2	2	0	0	2	0	2	0	0	0	0	2	0	2	2
Bin406	1	0	0	0	0	2	0	0	0	2	2	0	2	2	2	2	0	0	0	0	0	0	2	0	2	0	2	0	0	0	0	2	0	0	2	2	0	0	2	0	2	0	0	0	0	2	0	2	2
Bin407	1	0	0	0	0	2	0	0	0	2	2	0	2	2	2	2	0	0	0	0	0	0	2	0	2	0	2	0	0	0	0	2	0	0	2	2	0	0	2	0	2	0	0	0	0	2	2	2	2
Bin408	1	0	0	0	0	2	0	0	0	2	2	0	2	2	2	2	0	0	2	2	0	0	2	0	2	0	2	0	0	0	0	2	0	0	2	2	0	0	2	0	2	0	0	0	0	2	2	2	2
Bin409	1	0	0	0	0	2	0	0	0	2	2	0	2	2	2	2	0	0	2	2	0	0	2	0	2	0	2	0	0	0	0	2	0	0	2	2	0	0	2	0	2	0	0	0	0	2	2	2	2
Bin410	1	0	0	0	0	2	0	0	0	2	2	0	2	2	2	2	0	0	2	2	0	0	2	0	2	0	2	0	0	0	0	2	0	0	2	2	0	0	2	0	2	0	0	0	0	2	2	2	0
Bin411	1	0	0	0	0	2	0	0	0	2	2	0	2	2	2	2	0	0	2	2	0	0	2	0	2	0	2	0	0	0	0	2	0	0	2	2	0	0	2	0	2	0	0	0	0	2	2	2	0
Bin412	1	0	0	0	0	2	0	0	0	2	0	0	2	2	2	2	0	0	2	2	0	0	2	0	2	0	2	0	0	0	0	2	0	0	2	2	0	0	0	0	2	0	0	0	0	2	2	2	0
Bin413	1	0	0	0	0	2	0	0	0	2	0	0	2	2	2	2	0	0	2	2	0	0	2	0	2	0	2	0	0	0	0	2	0	0	2	2	0	0	0	0	2	0	0	0	0	2	2	2	0
Bin414	1	0	0	0	0	2	0	0	0	2	0	0	2	2	2	2	0	0	2	2	0	0	2	0	2	0	2	0	0	0	0	2	0	0	2	2	0	0	0	0	2	0	0	0	0	2	0	2	0
Bin415	1	0	2	0	0	2	0	0	0	2	0	0	2	2	2	2	0	0	2	2	0	0	2	0	2	0	2	0	0	0	0	2	0	0	2	2	0	0	0	0	2	0	0	0	0	2	0	2	0
Bin416	1	0	0	0	0	2	0	0	0	2	0	0	2	2	2	0	0	0	2	2	0	0	2	0	2	0	2	0	0	0	0	2	0	0	2	2	0	0	0	0	2	0	0	0	0	2	2	2	0
Bin417	1	0	0	0	0	2	0	0	0	2	0	0	2	2	2	0	0	0	2	2	0	0	2	0	2	0	2	0	0	0	0	2	0	0	2	2	0	0	0	0	2	0	0	0	0	2	2	2	0
Bin418	1	0	0	0	0	2	0	0	0	2	2	0	2	2	2	0	0	0	2	2	0	0	2	0	2	0	2	0	0	0	0	2	0	0	2	2	0	0	0	0	2	0	0	0	0	2	2	2	0
Bin419	1	0	0	0	0	2	2	0	0	2	2	0	2	2	2	0	2	0	2	2	0	0	2	0	2	0	2	0	0	0	0	2	0	0	2	2	0	0	0	0	2	0	0	0	0	2	2	2	0
Bin420	1	2	0	0	0	2	2	0	0	2	0	0	2	2	2	0	2	0	2	2	0	0	2	0	2	0	2	0	0	0	0	2	0	0	2	2	0	0	0	0	0	0	0	0	0	2	2	2	0
Bin421	1	2	0	0	0	2	2	0	0	2	0	0	2	2	2	0	2	0	2	2	0	0	2	0	2	0	2	0	0	0	0	2	0	0	2	2	0	0	0	0	0	0	0	0	0	2	2	2	0
Bin422	1	2	0	0	0	2	2	0	0	2	0	0	2	2	2	0	2	0	2	2	0	0	2	0	2	0	2	0	0	0	0	2	0	0	2	2	0	0	0	0	0	0	0	0	0	2	2	2	0
Bin423	1	2	0	0	0	2	2	0	0	2	0	0	0	2	2	0	2	0	2	2	0	0	2	0	2	0	2	0	0	0	0	2	0	0	2	2	0	0	0	0	0	0	0	0	0	2	2	2	0
Bin424	1	2	0	0	0	2	2	0	0	2	0	0	0	2	2	0	2	0	2	2	0	0	2	0	2	0	2	0	0	0	0	2	0	0	2	2	0	0	0	0	0	0	0	0	0	2	2	2	0
Bin425	1	0	0	0	0	0	2	0	0	2	0	0	0	2	2	0	2	0	2	2	0	0	2	0	2	0	0	0	0	0	0	2	0	0	0	2	0	0	0	0	0	0	0	0	0	2	2	2	0
Bin426	1	0	0	0	0	0	2	0	0	2	0	0	0	2	2	0	2	0	2	2	0	0	2	0	2	0	0	0	0	0	0	2	0	0	0	2	0	0	0	0	0	0	0	0	0	0	2	2	0
Bin427	1	0	0	0	0	0	2	0	0	2	0	0	0	2	0	0	2	0	2	2	0	2	2	0	2	0	0	0	0	0	0	2	0	0	0	2	0	0	0	0	0	0	0	0	0	0	2	2	0
Bin428	1	0	0	0	0	0	2	0	0	2	0	0	0	2	0	0	2	0	2	2	0	2	2	0	2	0	0	0	0	0	0	2	0	0	0	2	0	0	0	0	0	0	0	0	0	0	2	2	0
Bin429	1	0	0	0	0	0	2	0	0	2	0	0	0	2	0	0	2	0	2	2	0	2	2	0	2	0	0	0	0	0	0	2	0	0	0	2	0	0	0	0	0	0	0	0	0	0	2	2	0
Bin430	1	0	0	0	0	0	2	0	0	2	0	0	0	2	0	0	2	0	2	2	0	2	2	0	2	0	0	0	0	0	0	2	0	0	0	2	0	0	2	0	0	0	0	0	0	0	2	2	0
Bin431	1	0	0	0	0	0	2	0	0	2	0	0	0	2	0	0	2	0	2	2	0	2	2	0	2	0	0	0	0	0	0	2	0	0	0	2	0	0	2	0	0	0	0	0	0	0	2	2	0
Bin432	1	0	0	0	0	0	2	0	0	2	0	0	0	2	0	0	2	0	2	2	0	2	2	0	2	0	0	0	0	0	0	0	0	0	0	2	0	0	2	0	0	0	0	0	0	0	2	2	0
Bin433	1	0	0	0	0	0	2	0	0	2	0	0	0	2	0	0	2	0	2	2	0	2	2	0	2	0	0	0	0	0	0	0	0	0	0	0	0	0	2	0	0	0	0	0	0	0	2	2	0
Bin434	1	0	0	0	0	0	2	0	0	2	0	0	0	2	0	0	2	0	2	2	0	2	2	0	2	0	0	0	0	0	0	0	0	0	0	0	0	0	2	0	0	0	0	0	0	0	2	2	0
Bin435	1	0	0	0	0	0	2	0	0	2	0	0	0	2	0	0	2	0	2	2	0	2	2	0	2	0	0	0	0	0	0	0	0	0	0	0	0	0	2	0	0	0	0	0	0	0	2	2	0
Bin436	1	0	0	0	0	0	2	0	0	2	0	0	0	2	0	0	2	0	2	2	0	2	2	0	2	0	0	0	0	0	0	0	0	0	0	0	0	0	2	0	0	0	0	0	0	0	2	2	0
Bin437	2	2	0	0	0	0	2	0	0	0	0	0	0	2	0	0	0	0	0	0	0	0	0	2	2	0	0	0	0	0	0	0	2	2	2	0	0	0	2	0	0	2	2	2	0	0	0	2	0
Bin438	2	2	0	0	0	0	2	0	0	0	0	0	0	2	0	0	0	0	0	0	0	0	0	2	2	0	0	0	0	0	0	0	2	2	2	0	0	0	2	0	0	2	2	2	0	0	0	2	0
Bin439	2	2	0	0	0	0	2	0	0	0	0	0	0	2	0	0	0	0	0	0	0	0	0	2	2	0	0	0	0	0	0	0	2	2	2	0	0	0	2	0	0	2	2	2	0	0	0	2	0
Bin440	2	2	0	0	0	0	2	0	0	0	0	0	0	2	0	0	0	0	0	0	0	0	0	2	2	0	0	0	0	0	0	0	2	2	2	0	0	0	2	0	0	2	2	2	0	0	0	2	0
Bin441	2	2	0	0	0	0	2	0	0	0	0	0	0	2	0	0	0	0	0	0	0	0	0	2	2	0	0	0	0	0	0	0	2	2	2	0	0	0	2	0	0	2	2	2	0	0	0	2	0
Bin442	2	2	0	0	0	0	2	0	0	0	0	0	0	2	0	0	0	0	0	0	0	0	0	2	2	0	0	0	0	0	0	0	2	2	2	0	0	0	2	2	0	2	2	2	0	0	0	2	0
Bin443	2	2	0	0	0	0	2	0	0	0	0	0	0	2	0	0	0	0	0	0	0	0	0	2	2	0	0	0	0	0	0	0	2	2	2	0	0	0	2	2	0	2	2	2	0	0	0	2	0
Bin444	2	2	0	0	0	0	2	0	0	0	0	0	0	2	0	0	0	0	0	0	0	0	0	2	2	0	0	0	0	0	0	0	2	2	2	0	0	0	2	2	0	2	2	2	0	0	0	2	0
Bin445	2	2	0	0	0	0	2	0	0	0	0	0	0	2	0	0	0	0	0	0	0	0	0	2	2	0	0	0	0	0	0	0	2	2	2	0	0	0	2	2	0	2	2	2	0	0	0	2	0
Bin446	2	2	0	0	0	0	2	0	0	0	0	0	0	2	0	0	0	0	0	0	0	0	0	2	2	0	0	0	0	0	0	0	2	2	2	0	0	0	2	2	0	2	2	2	0	0	0	2	0
Bin447	2	2	0	0	0	0	2	0	0	0	0	0	0	2	0	0	0	0	0	0	0	0	0	2	2	0	0	0	0	0	0	0	2	2	2	0	0	0	2	2	0	0	0	0	0	0	0	2	0
Bin448	2	2	0	0	0	0	2	0	0	0	0	0	0	2	0	0	0	0	0	0	0	0	0	2	2	0	0	0	0	0	0	0	2	2	2	0	0	0	2	2	0	0	0	0	0	0	0	2	0
Bin449	2	2	0	0	0	0	2	0	0	0	0	0	0	2	0	0	0	0	0	0	0	0	0	2	2	0	0	0	0	0	0	0	2	2	2	0	0	0	2	2	0	0	0	0	0	0	0	2	0
Bin450	2	2	0	0	0	0	2	0	0	0	0	0	0	0	0	0	0	0	0	0	0	0	0	2	2	0	0	0	0	0	0	0	2	2	2	0	0	0	2	2	0	0	0	0	0	0	0	2	0
Bin451	2	2	0	0	0	0	2	0	0	0	0	0	0	0	0	0	0	0	0	0	0	0	0	2	2	0	0	0	0	0	0	0	2	2	2	0	2	0	2	2	0	0	0	0	0	0	0	2	0
Bin452	2	2	0	0	0	0	2	0	0	0	0	0	0	0	0	0	0	0	0	0	0	0	0	2	2	0	0	0	0	0	0	0	2	2	2	0	2	0	2	2	0	0	0	0	0	0	0	2	0
Bin453	2	2	0	0	0	0	2	0	0	0	0	0	0	0	0	0	0	0	0	0	0	0	0	2	2	0	0	0	0	0	0	0	2	2	2	0	2	0	2	2	0	0	0	0	0	0	0	2	0
Bin454	2	2	0	0	0	0	2	0	0	0	2	0	0	0	0	0	0	0	0	0	0	0	0	2	2	0	0	0	0	0	0	0	2	2	2	0	2	0	2	2	0	0	0	0	0	0	0	2	0
Bin455	2	2	0	0	0	0	2	0	0	0	2	0	0	0	0	0	0	0	0	0	0	0	0	2	2	0	0	0	0	0	0	0	2	2	2	0	2	0	2	2	0	0	0	0	0	0	0	2	0
Bin456	2	2	0	0	0	0	2	0	0	0	0	0	0	0	0	0	0	0	0	0	0	0	0	2	2	0	0	0	0	0	0	0	2	2	2	0	2	0	2	2	0	0	0	0	0	0	0	2	0
Bin457	2	2	0	0	0	0	2	0	0	0	0	0	0	0	0	0	2	0	0	0	0	0	0	2	2	0	0	0	0	0	0	0	2	2	2	0	0	0	2	2	0	0	0	0	0	0	0	2	0
Bin458	2	2	0	0	0	0	2	0	0	0	0	0	0	0	0	0	2	0	0	0	0	0	0	2	2	0	0	0	0	0	0	0	2	2	2	0	0	0	2	2	2	0	0	0	0	0	0	2	0
Bin459	2	2	0	0	0	0	2	0	0	0	0	0	0	0	0	0	2	0	0	0	0	0	0	2	2	0	0	0	0	0	0	0	2	2	2	0	0	0	2	2	2	0	0	0	0	0	0	2	0
Bin460	2	2	0	0	0	0	2	0	0	0	0	0	0	0	0	0	2	0	0	0	0	0	0	2	2	0	0	0	0	0	0	0	2	2	2	0	0	0	2	2	2	0	0	0	0	0	0	2	0
Bin461	2	2	0	0	0	0	2	0	0	0	0	0	0	0	0	0	2	0	0	0	0	0	0	2	2	0	0	0	0	0	0	0	2	2	2	0	0	0	0	2	2	0	0	0	0	0	0	2	0
Bin462	2	2	0	0	0	0	2	0	0	0	0	0	0	0	0	0	2	0	0	0	0	0	0	2	2	0	0	0	0	0	0	0	2	2	2	0	0	0	0	2	2	0	0	0	0	0	0	2	0
Bin463	2	2	0	0	0	0	2	0	0	0	0	0	0	0	0	0	2	0	0	0	0	0	0	2	2	0	0	0	0	0	0	0	2	2	2	0	0	0	0	2	2	0	0	0	0	0	0	2	0
Bin464	2	2	0	0	0	0	2	0	0	0	0	0	0	0	0	0	2	0	0	0	0	0	0	2	2	0	0	0	0	0	0	0	2	2	2	0	0	0	0	2	2	0	0	0	0	0	0	2	0
Bin465	2	2	0	0	0	0	2	0	0	0	0	0	0	0	0	0	2	0	0	0	0	0	0	2	2	0	0	0	0	0	0	0	2	2	2	0	0	0	0	2	2	0	0	0	0	0	0	2	0
Bin466	2	2	0	0	0	0	2	0	0	0	0	0	0	0	0	0	2	0	0	0	0	0	0	2	2	0	0	0	0	0	0	0	2	2	2	0	0	0	0	2	2	0	0	0	0	0	0	2	0
Bin467	2	2	0	0	0	0	2	0	0	0	0	0	0	0	0	0	2	0	2	0	0	0	0	2	2	0	0	0	0	0	0	0	2	2	2	0	0	0	0	2	2	0	0	0	0	0	0	2	0
Bin468	2	2	0	0	0	0	2	0	0	0	0	0	0	0	0	0	2	0	2	2	0	0	0	2	2	0	0	0	0	0	0	0	2	2	2	0	0	0	0	2	2	0	0	0	0	0	0	2	0
Bin469	2	2	0	0	0	0	2	0	0	0	0	0	0	0	0	0	2	0	2	2	0	0	0	2	2	0	0	0	0	0	0	0	2	2	2	0	0	0	0	2	2	0	0	0	0	0	2	2	0
Bin470	2	2	0	0	0	0	2	0	0	0	0	0	0	0	0	0	2	0	2	2	0	0	0	2	2	0	0	0	0	0	0	0	2	2	2	0	0	0	0	2	2	0	0	0	0	0	2	2	0
Bin471	2	2	0	0	0	0	2	0	0	0	0	0	0	0	0	0	2	0	2	2	0	0	0	2	2	0	0	0	0	0	0	0	2	2	2	0	0	0	0	2	2	0	0	0	0	0	2	2	0
Bin472	2	2	0	0	0	0	2	0	0	0	0	0	0	0	0	0	2	0	2	2	0	0	0	2	2	0	0	0	0	0	0	0	2	2	2	0	0	0	0	2	2	0	0	0	0	0	2	2	0
Bin473	2	2	0	0	0	0	2	0	0	0	0	0	0	0	0	0	2	0	2	2	0	0	0	2	2	0	0	0	0	0	0	0	2	2	2	0	0	0	0	2	2	0	0	0	0	0	2	2	0
Bin474	2	2	0	0	0	0	2	0	0	0	0	0	0	0	0	0	2	0	2	2	0	0	0	2	2	0	0	0	0	0	0	0	2	2	2	0	0	0	0	2	2	0	0	0	0	0	2	2	0
Bin475	2	2	0	0	0	0	2	0	0	0	0	0	0	0	0	0	2	0	2	2	0	0	0	2	2	0	0	0	0	0	0	0	2	2	2	0	0	0	0	2	2	0	0	0	0	0	2	2	0
Bin476	2	2	0	0	0	0	2	0	0	0	0	0	0	0	0	0	2	0	2	2	0	0	0	2	2	0	0	0	0	0	0	0	2	2	2	0	0	0	0	2	2	0	0	0	0	0	2	2	0
Bin477	2	2	0	0	0	0	2	0	0	0	0	0	0	0	0	0	2	0	2	2	0	0	0	2	0	0	2	0	0	0	0	0	2	2	2	0	0	0	0	2	2	0	0	0	0	0	2	2	0
Bin478	2	2	0	0	0	0	2	0	0	2	0	0	0	0	0	0	2	0	2	2	0	0	0	2	0	0	2	0	0	0	2	0	2	2	0	0	0	0	0	2	2	0	0	0	0	0	2	2	0
Bin479	2	2	0	0	0	0	2	0	0	2	0	0	0	0	0	0	2	0	2	2	0	0	0	2	0	0	2	0	2	2	2	0	2	2	0	0	0	0	0	2	2	0	0	0	0	0	2	2	0
Bin480	2	2	0	0	0	0	2	0	0	2	0	0	0	0	0	0	2	0	2	2	0	0	0	2	0	0	2	0	2	2	2	0	2	2	0	0	0	0	0	2	2	0	0	0	0	0	2	2	0
Bin481	2	2	0	0	0	0	2	0	0	2	0	0	0	0	0	0	2	0	2	2	0	0	0	2	0	0	2	0	2	2	2	0	2	2	0	0	0	0	0	2	2	0	0	0	0	0	2	2	0
Bin482	2	2	0	0	0	0	2	0	0	2	0	0	0	0	0	0	2	0	2	2	0	0	0	2	0	0	2	0	2	2	2	0	2	2	0	0	0	0	0	2	2	0	0	0	0	0	2	2	0
Bin483	2	2	0	0	0	0	0	0	0	2	0	0	0	0	0	0	0	0	2	2	0	0	0	2	0	0	2	0	2	2	2	0	2	2	0	0	0	0	0	2	2	0	0	0	0	0	2	2	0
Bin484	2	2	0	0	0	0	0	0	0	2	0	0	0	0	0	0	0	0	2	2	0	0	0	2	0	0	2	0	2	2	2	0	2	2	0	0	0	0	0	2	2	0	0	0	0	0	2	2	0
Bin485	2	2	0	0	0	0	0	0	0	2	0	0	0	0	0	0	0	0	2	2	0	0	0	2	0	0	2	0	2	2	2	0	2	2	0	0	0	0	0	2	2	0	0	0	0	0	2	2	0
Bin486	2	2	0	0	0	0	0	0	0	2	0	0	0	0	0	0	0	0	2	2	0	0	0	2	0	0	2	0	2	2	2	0	2	2	0	0	0	0	0	2	2	0	0	0	0	0	2	2	0
Bin487	2	2	0	0	0	0	0	0	0	2	0	0	0	0	0	0	0	0	2	2	0	0	0	2	0	0	2	0	2	2	2	0	2	2	0	0	0	0	0	2	2	0	0	0	0	0	2	2	0
Bin488	2	2	0	0	0	0	0	0	0	2	0	0	0	0	0	0	0	0	2	2	0	0	0	2	0	0	2	0	2	2	2	0	2	2	0	0	0	0	0	2	2	0	0	0	0	0	2	2	0
Bin489	2	2	0	0	0	0	0	0	0	2	0	0	0	0	0	0	0	0	2	2	0	0	0	2	0	0	2	0	2	2	2	0	2	2	0	0	0	0	0	2	2	0	0	0	0	0	2	2	0
Bin490	2	2	0	0	0	0	0	0	0	2	0	0	0	0	0	0	0	0	2	2	0	0	0	2	0	0	2	0	2	2	2	0	2	2	0	0	0	0	0	2	2	0	0	0	0	0	2	2	0
Bin491	2	2	0	0	0	0	0	0	0	2	0	0	0	0	0	0	0	0	2	2	0	0	0	2	0	0	2	0	2	2	2	0	2	2	0	0	0	0	0	2	2	0	0	0	0	0	2	2	0
Bin492	2	2	0	0	0	0	0	0	0	2	0	0	0	0	0	0	0	0	2	2	0	0	0	2	2	0	2	0	2	2	2	0	2	0	0	0	2	0	0	2	2	2	0	0	0	0	0	2	2
Bin493	2	2	0	0	0	0	0	0	0	2	0	0	0	0	0	0	0	0	2	2	0	0	0	2	2	0	2	0	2	0	2	0	2	0	0	0	0	0	0	2	2	2	0	0	0	0	0	0	0
Bin494	2	2	0	0	0	0	0	0	0	2	0	0	0	0	0	0	0	0	2	2	0	0	0	2	2	0	2	0	2	0	2	0	2	0	0	0	0	0	0	2	2	2	0	0	0	0	0	0	0
Bin495	2	2	0	0	0	0	0	0	0	2	0	0	0	0	0	0	0	0	2	2	0	0	0	2	2	0	2	0	2	0	2	0	2	0	0	0	0	0	0	2	2	2	0	0	0	0	0	0	0
Bin496	2	2	0	0	0	0	0	0	0	2	0	0	0	0	0	0	0	0	2	2	0	0	0	2	2	0	2	0	2	0	2	0	2	0	0	0	0	0	0	2	2	2	0	2	0	0	0	0	0
Bin497	2	2	0	0	0	0	0	0	0	2	0	0	0	0	0	0	0	0	2	2	0	0	0	2	2	0	2	0	2	0	2	0	2	0	0	0	0	0	0	2	2	2	0	2	0	0	0	0	0
Bin498	2	2	0	0	0	0	0	0	0	2	0	0	0	0	0	0	0	0	2	2	0	0	0	2	2	0	2	0	2	0	2	0	2	0	0	0	0	0	0	2	2	2	0	2	0	0	0	0	0
Bin499	2	2	0	0	0	0	0	0	0	2	0	0	0	0	0	0	0	0	2	2	0	0	0	2	2	0	2	0	2	0	2	2	2	0	0	0	0	0	0	2	2	2	0	2	0	0	0	0	0
Bin500	2	2	0	0	0	0	0	0	0	2	0	0	0	0	0	0	0	0	2	2	0	0	0	2	2	0	2	0	2	0	2	2	2	0	0	0	0	0	0	2	2	2	0	2	0	0	0	0	0
Bin501	2	2	0	0	0	0	0	0	0	2	0	0	0	0	0	0	0	0	2	2	0	0	0	2	2	0	2	0	2	0	2	2	2	0	0	0	0	0	0	2	2	2	0	2	0	0	0	0	0
Bin502	2	2	0	0	0	0	0	0	0	2	0	0	0	0	0	0	0	0	2	2	0	0	0	2	2	0	2	0	2	0	2	0	2	0	0	0	0	0	0	2	2	2	0	2	0	0	0	0	0
Bin503	2	2	0	0	0	0	0	0	0	2	0	0	0	0	0	0	0	0	2	2	0	0	0	2	2	0	2	0	2	0	2	0	2	0	0	0	0	0	0	2	2	2	0	2	0	0	0	0	0
Bin504	2	2	0	0	0	0	0	0	0	2	0	0	0	0	0	2	0	0	2	2	0	0	0	2	2	0	2	0	2	0	2	0	2	0	0	0	0	0	0	2	2	2	0	2	0	0	0	0	0
Bin505	2	2	0	0	0	0	0	0	0	2	0	0	0	0	0	2	0	0	2	2	0	0	0	2	2	0	2	0	2	0	2	0	2	0	0	0	0	0	0	2	2	2	0	2	0	0	0	0	0
Bin506	2	2	0	0	0	0	0	0	0	2	0	0	0	0	0	2	0	0	2	2	0	0	0	2	2	0	2	0	2	0	2	0	2	0	0	0	0	0	0	2	2	2	0	2	0	0	0	0	0
Bin507	2	2	0	0	0	0	0	0	0	2	0	0	0	0	0	2	0	0	2	2	0	0	0	2	2	0	2	0	2	0	2	0	2	0	0	0	0	0	0	2	2	2	0	2	0	0	0	0	0
Bin508	2	2	0	0	0	0	0	0	0	2	0	0	0	0	0	2	0	0	2	2	0	0	0	2	2	0	2	0	2	0	2	0	2	0	0	0	0	0	0	2	2	2	0	2	0	0	0	0	0
Bin509	2	2	0	0	0	0	0	0	0	2	0	0	0	0	0	2	0	0	2	2	0	0	0	2	2	0	2	0	2	0	2	0	2	0	0	0	0	0	0	2	2	2	0	2	0	0	0	0	0
Bin510	2	2	0	0	0	0	0	0	0	2	0	0	0	0	0	2	0	0	2	2	0	0	0	2	2	0	2	0	2	0	2	0	2	0	0	0	0	0	0	2	2	2	0	2	0	0	0	0	0
Bin511	2	2	0	0	0	0	0	0	0	2	0	0	0	0	0	2	0	0	2	2	0	0	0	2	2	0	2	0	2	0	2	0	2	0	0	0	0	0	0	2	2	2	0	2	0	0	0	0	0
Bin512	2	0	0	0	0	0	0	0	0	2	0	0	0	0	0	2	0	0	2	2	0	0	0	2	2	0	2	0	2	0	2	0	2	0	0	0	0	0	0	2	2	2	0	0	0	0	0	0	0
Bin513	2	0	0	0	0	0	0	0	0	2	0	0	0	0	0	2	0	0	2	2	0	0	0	2	2	0	2	0	2	0	2	0	2	0	0	0	0	0	0	2	2	2	0	0	0	0	0	0	0
Bin514	2	0	0	0	0	0	0	0	0	2	0	0	0	0	0	2	0	0	2	2	0	0	0	2	2	0	2	0	2	0	2	0	2	0	0	0	0	0	0	2	2	2	0	0	0	0	0	0	0
Bin515	2	0	0	0	0	0	0	0	0	2	0	0	0	0	0	2	0	0	2	2	0	0	0	2	2	0	2	0	2	0	2	0	2	0	0	0	0	0	0	2	2	2	0	0	0	0	0	0	0
Bin516	2	0	0	0	0	0	0	0	0	2	0	0	0	0	0	0	0	0	2	2	0	0	0	2	2	0	2	0	2	0	2	0	2	0	0	0	0	0	0	2	2	2	0	0	0	0	0	0	0
Bin517	2	0	0	0	0	0	0	0	0	2	0	0	0	0	0	0	2	0	2	2	0	0	0	2	2	0	2	0	2	0	2	0	2	0	0	0	0	0	0	2	2	2	0	0	0	0	0	0	0
Bin518	2	0	0	0	0	0	0	0	0	2	0	0	0	0	0	0	2	0	2	2	0	0	0	2	2	0	2	0	2	0	2	0	2	0	0	0	0	0	0	2	2	2	0	0	0	0	0	0	0
Bin519	2	0	0	0	0	0	0	0	0	2	0	0	0	0	0	0	2	0	2	2	0	0	0	2	2	0	2	0	2	0	2	0	2	0	0	0	2	0	0	2	2	2	0	0	0	0	0	0	0
Bin520	2	0	0	0	0	0	0	0	0	2	0	0	0	0	0	0	2	0	2	2	0	0	0	2	2	0	2	0	2	0	2	0	2	0	0	0	2	0	0	2	2	2	0	0	0	0	0	0	0
Bin521	2	0	0	0	0	0	0	0	0	2	0	0	0	0	0	0	2	0	2	0	0	0	0	2	2	0	2	0	2	0	2	0	2	0	0	0	2	0	0	2	2	2	0	0	0	0	0	0	0
Bin522	2	0	0	0	0	0	0	0	0	2	0	0	0	0	0	0	2	0	2	0	0	0	0	2	2	0	2	0	2	0	2	0	2	0	0	0	2	0	0	2	2	2	0	0	0	0	0	0	0
Bin523	2	0	0	0	0	0	0	0	0	2	2	0	0	0	0	0	2	0	2	0	0	0	0	2	2	0	2	0	2	0	2	0	2	0	0	0	2	0	0	2	2	2	0	0	0	0	0	0	2
Bin524	2	0	0	0	0	0	0	0	0	2	2	0	0	0	0	0	2	0	2	0	0	0	0	2	2	0	2	0	2	0	2	0	2	0	0	0	2	0	0	2	2	2	0	0	0	0	0	0	2
Bin525	2	0	0	0	0	0	0	0	0	2	2	0	0	0	0	0	2	0	2	0	0	0	0	2	2	0	2	0	2	0	2	0	2	0	0	0	2	0	0	2	2	2	0	0	0	0	0	0	2
Bin526	2	0	0	0	0	0	0	0	0	2	2	0	0	0	0	0	2	0	2	0	0	0	0	2	2	0	2	0	2	0	2	0	2	0	0	0	2	0	0	2	2	2	0	0	0	0	0	0	2
Bin527	2	0	0	0	0	0	0	0	0	2	2	0	0	0	0	0	2	0	2	0	0	0	0	2	2	0	2	0	2	0	2	0	2	0	0	0	2	0	0	2	2	2	0	0	0	0	0	0	2
Bin528	2	0	0	0	0	0	0	0	0	2	2	0	0	0	0	0	2	0	2	0	0	0	0	2	2	0	2	0	2	0	2	0	2	0	0	0	2	0	0	2	2	2	0	0	0	0	0	0	2
Bin529	2	0	0	0	0	0	0	0	2	2	2	0	0	0	0	0	2	0	2	0	0	0	0	2	2	0	2	0	2	0	2	0	2	0	0	0	2	0	0	2	2	2	0	0	0	0	0	0	2
Bin530	2	0	0	0	0	0	0	0	2	2	2	0	0	0	0	0	2	0	2	0	0	0	0	2	2	0	2	0	2	0	2	0	2	0	0	0	2	0	0	0	2	2	0	0	0	0	0	0	2
Bin531	2	0	0	0	0	0	0	0	2	2	2	0	0	0	0	0	2	0	2	0	0	0	0	0	2	0	2	0	2	0	2	0	2	0	0	0	2	0	0	0	2	2	0	0	0	0	0	0	2
Bin532	2	0	0	0	0	0	0	0	2	2	0	0	0	0	0	0	2	0	2	0	0	0	0	0	2	0	2	0	2	0	2	0	2	0	0	0	0	0	0	0	2	2	0	0	0	0	0	0	0
Bin533	2	0	0	0	0	0	0	0	0	2	0	0	0	0	0	0	2	0	2	0	0	2	0	0	2	0	2	0	2	0	2	0	2	0	0	0	0	0	0	0	2	2	0	0	0	0	0	0	0
Bin534	2	0	0	0	0	0	0	0	0	2	0	0	0	0	0	0	2	0	2	0	0	2	0	0	2	0	2	0	2	0	2	0	2	0	0	0	0	0	0	0	2	2	0	0	0	0	0	0	0
Bin535	2	0	0	0	0	0	0	0	0	2	0	0	0	0	0	0	2	0	2	0	0	2	0	0	2	0	2	0	2	0	2	0	2	0	0	0	0	0	0	0	2	2	0	0	0	0	0	0	0
Bin536	2	0	0	0	0	0	0	0	0	2	0	0	0	0	0	0	2	0	2	0	0	2	0	0	2	0	2	0	2	0	2	0	2	0	0	0	2	0	0	0	2	2	0	0	0	0	0	0	0
Bin537	2	0	0	0	0	0	0	0	0	2	0	0	0	0	0	0	2	0	2	0	0	2	0	0	2	0	2	0	2	0	2	0	2	0	0	0	2	0	0	0	2	2	0	0	0	0	0	0	0
Bin538	2	0	0	0	0	0	0	0	0	2	0	0	0	0	0	0	2	0	2	0	0	2	0	0	2	0	2	0	2	0	2	0	2	0	0	0	2	2	0	0	2	2	0	0	0	0	0	0	0
Bin539	2	0	0	0	0	0	0	0	0	0	0	0	0	0	0	0	2	0	2	0	0	2	0	0	2	0	2	0	2	0	2	0	2	0	0	0	2	2	0	0	2	2	0	0	0	0	0	0	0
Bin540	2	0	0	0	0	0	0	0	0	0	0	0	0	0	0	0	2	0	2	0	0	2	0	0	2	0	2	0	2	0	2	0	2	0	0	0	2	2	0	0	2	2	0	0	0	0	0	0	0
Bin541	2	0	0	0	0	0	0	0	0	0	0	0	0	0	0	0	2	0	2	0	0	2	0	0	2	0	2	0	2	0	2	2	2	0	0	0	2	2	0	0	2	2	0	0	0	0	0	0	0
Bin542	2	0	0	0	0	0	0	0	0	0	0	0	0	0	0	0	2	0	2	0	0	2	0	0	2	0	2	2	2	0	2	2	2	0	0	0	2	2	0	0	2	2	0	0	0	0	0	0	0
Bin543	2	0	0	0	0	0	0	0	0	0	0	0	0	0	0	0	2	0	2	0	0	2	0	0	2	0	2	2	2	0	2	2	2	0	0	0	2	2	0	0	2	2	0	0	0	0	0	0	0
Bin544	2	0	0	0	0	0	0	0	0	0	2	0	0	0	0	0	2	0	2	0	0	2	0	0	2	0	2	2	2	0	2	2	2	0	0	0	2	2	0	0	2	2	0	0	0	0	0	0	2
Bin545	2	0	0	0	0	0	0	0	0	0	2	0	0	0	0	0	2	0	2	0	0	2	0	0	2	0	2	2	2	0	2	2	2	0	0	0	2	2	0	0	2	0	0	0	0	0	0	0	2
Bin546	2	0	0	0	0	0	0	0	0	0	0	0	0	0	0	0	2	0	2	0	0	2	0	0	2	0	2	2	2	0	0	0	2	0	0	0	2	0	0	0	2	0	0	0	0	0	0	0	2
Bin547	2	0	0	0	0	0	0	0	0	0	0	0	0	0	0	0	2	0	2	0	0	2	0	0	2	0	2	2	2	0	0	0	2	0	0	0	2	0	0	0	2	0	0	0	0	0	0	0	2
Bin548	2	0	0	0	0	0	0	0	0	0	2	0	0	0	0	0	0	0	2	0	0	2	0	0	2	0	2	2	2	0	0	0	2	0	0	0	2	0	0	0	2	0	0	0	0	0	0	0	2
Bin549	2	0	0	0	0	0	0	0	0	0	2	0	0	0	0	0	0	0	2	0	0	2	0	0	2	0	2	2	2	0	0	0	2	0	0	0	2	0	0	0	2	0	0	0	0	0	0	0	2
Bin550	2	0	0	0	0	0	0	0	0	0	2	0	0	0	0	0	0	0	2	0	0	2	0	0	2	0	2	2	2	0	0	0	2	0	0	0	2	0	0	0	2	0	0	0	0	0	0	0	2
Bin551	2	0	0	0	0	0	0	0	0	0	2	0	0	0	0	0	0	0	2	0	0	2	0	0	2	0	2	2	2	0	0	0	2	0	0	0	2	0	0	0	2	0	0	0	0	0	0	0	2
Bin552	2	0	0	0	0	0	0	0	0	0	2	0	0	0	0	0	0	0	2	0	0	2	0	0	2	0	2	2	2	0	0	0	2	0	0	0	2	0	0	0	2	0	0	0	0	0	0	0	2
Bin553	2	0	0	0	0	0	0	0	0	0	2	0	0	0	0	0	0	0	2	0	0	2	0	0	2	0	2	2	2	0	0	0	2	0	0	0	2	0	0	0	2	0	0	0	0	0	0	0	2
Bin554	2	0	0	0	0	0	0	0	0	0	0	0	0	0	0	0	0	0	2	0	0	2	0	0	2	0	2	2	2	0	0	0	2	0	0	0	2	0	0	0	2	0	0	0	0	0	0	0	0
Bin555	2	0	0	0	0	0	0	0	0	0	0	0	0	0	0	0	0	0	2	0	0	2	0	0	2	0	2	0	2	0	0	0	2	0	0	0	2	0	0	0	2	0	0	0	0	0	0	0	0
Bin556	2	0	0	0	0	0	0	0	0	0	0	0	0	0	0	0	0	0	2	0	0	2	0	0	2	0	2	0	2	0	0	0	2	0	0	0	2	0	0	0	2	0	0	0	0	0	0	0	0
Bin557	2	0	0	0	0	0	0	0	0	0	0	0	0	0	0	0	0	0	2	0	0	2	0	0	2	0	2	0	2	0	0	0	0	0	0	0	2	0	0	0	2	0	0	0	0	0	0	0	0
Bin558	2	0	0	0	0	0	0	0	0	0	0	0	0	0	0	0	0	0	2	0	0	2	0	0	2	0	2	2	2	0	0	0	0	0	0	0	2	0	0	0	2	0	0	0	0	0	0	0	0
Bin559	2	0	0	0	0	0	0	0	0	0	0	0	0	0	0	0	0	0	2	0	0	2	0	0	2	0	2	2	2	0	0	0	0	0	0	0	2	0	0	0	2	0	0	0	0	0	0	0	0
Bin560	2	0	0	0	0	0	0	0	0	0	0	0	0	0	0	0	0	0	2	0	0	2	0	0	2	0	2	2	2	0	0	0	0	0	0	0	2	0	0	0	2	0	0	0	0	0	0	0	0
Bin561	2	0	0	0	0	0	0	0	0	0	0	0	0	0	0	0	0	0	2	0	0	2	0	0	2	0	0	2	2	0	0	0	0	0	0	0	2	0	0	0	2	0	0	0	0	0	0	0	0
Bin562	2	0	0	0	0	0	0	0	0	0	0	0	0	0	0	0	0	0	2	0	0	2	0	0	2	0	0	2	2	0	0	0	0	0	0	0	2	0	0	0	2	0	0	0	0	0	0	0	0
Bin563	2	0	0	0	0	0	0	0	0	0	0	0	0	0	0	0	0	0	2	0	0	2	0	0	2	0	0	0	2	0	0	0	0	0	0	0	2	0	0	0	2	0	0	0	0	0	0	0	0
Bin564	2	0	0	0	0	0	0	0	0	0	0	0	0	0	0	0	0	0	2	0	0	2	0	0	2	0	0	0	2	0	0	0	0	0	0	0	2	0	0	0	2	0	0	0	0	0	0	0	0
Bin565	2	0	0	0	0	0	0	0	0	0	0	0	0	0	2	0	0	0	2	0	0	2	0	0	2	0	0	0	2	0	0	0	0	0	0	0	2	0	0	0	2	0	0	0	0	0	0	0	0
Bin566	2	0	0	0	0	0	0	0	0	0	0	0	0	0	2	0	0	0	2	0	0	2	0	0	2	0	0	0	2	0	0	0	0	0	0	0	2	0	0	0	2	0	0	0	0	0	0	0	0
Bin567	2	0	0	0	0	0	0	0	0	0	0	0	0	0	2	0	0	0	2	0	0	2	0	0	2	0	0	0	2	0	0	0	0	0	0	0	2	0	0	0	2	0	0	0	0	0	0	0	0
Bin568	2	0	0	0	0	0	0	0	0	0	0	0	0	0	2	0	0	0	2	0	0	2	0	0	2	0	0	0	2	0	0	0	0	0	0	0	2	0	0	0	2	0	0	0	0	0	0	0	0
Bin569	2	0	0	0	0	0	0	0	0	0	0	0	0	0	2	0	0	0	2	0	0	2	0	0	2	0	0	0	2	0	0	0	0	0	0	0	2	0	0	0	2	0	0	0	0	0	0	0	0
Bin570	2	0	0	0	0	0	0	0	0	0	0	0	0	0	2	0	0	0	2	0	0	2	0	0	2	0	0	0	2	0	0	0	0	0	0	0	2	0	0	0	2	0	0	0	0	0	0	0	0
Bin571	2	0	0	0	0	0	0	0	0	0	0	0	0	0	2	0	0	0	2	0	0	2	0	0	2	0	0	0	2	0	0	0	0	0	0	0	0	0	0	0	2	0	0	0	0	0	0	0	0
Bin572	2	0	0	0	0	0	0	0	0	0	0	0	0	0	2	0	0	0	2	0	0	2	0	0	2	0	0	0	2	0	0	0	0	0	0	0	0	0	0	0	2	0	0	0	0	0	0	0	0
Bin573	2	0	0	0	0	0	0	0	0	0	0	0	0	0	2	0	0	0	2	0	0	2	0	0	2	0	0	0	2	0	0	0	0	0	0	0	0	0	0	0	2	0	0	0	0	0	0	0	0
Bin574	2	0	0	0	0	0	0	0	0	0	0	0	0	0	2	0	0	0	2	0	0	2	0	0	2	0	0	0	2	0	0	0	0	0	0	0	0	0	0	0	2	0	0	0	0	0	0	0	0
Bin575	2	0	0	0	0	0	0	0	0	0	0	0	0	0	2	0	0	0	2	0	0	2	0	0	2	0	0	0	2	0	0	0	0	0	0	0	2	0	0	0	2	0	0	0	0	0	0	0	0
Bin576	2	0	0	0	0	0	0	0	0	0	0	0	0	0	2	0	0	0	2	0	0	2	0	0	2	0	0	0	2	0	0	0	0	0	0	0	2	0	0	0	2	0	0	0	0	0	0	0	0
Bin577	2	0	0	0	0	0	0	0	0	0	0	0	0	0	2	0	0	0	2	0	0	2	0	0	2	0	0	0	2	0	0	0	0	0	0	0	2	0	0	0	2	0	0	0	0	0	0	0	0
Bin578	2	0	0	0	0	0	0	0	0	0	0	0	0	0	2	0	0	0	2	0	0	2	0	0	2	0	0	0	2	0	0	0	0	0	0	0	2	0	0	0	2	0	0	0	0	0	0	0	0
Bin579	2	0	0	0	0	0	0	0	0	0	0	0	0	0	2	0	0	0	2	0	0	2	0	0	2	0	0	0	2	0	0	0	0	0	0	0	2	0	0	0	2	0	0	0	0	0	0	0	0
Bin580	2	0	0	0	0	0	0	0	0	0	0	0	0	0	2	0	0	0	2	0	0	2	0	0	2	0	0	0	2	0	0	0	0	0	0	0	2	0	0	0	2	0	0	0	0	0	0	0	0
Bin581	2	0	0	0	0	0	0	0	0	0	0	0	0	0	2	0	0	0	2	0	0	2	0	0	2	0	0	0	2	0	0	0	0	0	0	0	2	0	0	0	0	0	0	0	0	0	0	0	0
Bin582	2	0	0	0	0	0	0	0	0	0	0	0	0	0	2	0	0	0	2	0	0	2	0	0	2	0	0	0	2	0	0	0	0	0	0	0	2	0	0	0	0	0	0	0	0	0	0	0	0
Bin583	2	0	0	0	0	0	0	0	0	0	0	0	0	0	2	0	0	0	2	0	0	2	0	0	2	0	0	0	2	0	0	0	0	0	0	0	2	0	0	0	0	0	0	0	0	0	0	0	0
Bin584	2	0	0	0	0	0	0	0	0	0	0	0	0	0	2	0	0	0	2	0	0	2	0	0	2	0	0	0	2	0	0	0	0	0	0	0	2	0	0	0	0	0	0	0	0	0	0	0	0
Bin585	2	0	0	0	0	0	0	0	0	0	0	0	0	0	2	0	0	0	2	0	0	2	0	0	2	0	0	0	2	0	0	0	0	0	0	0	2	0	0	0	0	0	0	0	0	0	0	0	0
Bin586	2	0	0	0	0	0	0	0	0	0	0	0	0	0	2	0	0	0	2	0	0	2	0	0	2	0	0	0	2	0	0	0	0	0	0	0	2	0	0	0	0	0	0	0	0	0	0	0	0
Bin587	2	0	0	0	0	0	0	0	0	0	0	0	0	0	2	0	0	0	2	0	0	2	0	0	2	0	0	0	2	0	0	0	0	0	0	0	2	0	0	0	0	0	0	0	0	0	0	0	0
Bin588	2	0	0	0	0	0	0	0	0	0	0	0	0	0	2	0	0	0	2	0	0	2	0	0	2	0	0	0	2	0	0	0	0	0	0	0	2	0	0	0	0	0	0	0	0	0	0	0	0
Bin589	2	0	0	0	0	0	0	0	0	0	0	0	0	0	2	0	0	0	2	0	0	2	0	0	2	0	0	0	2	0	0	0	0	0	0	0	2	0	0	0	0	0	0	0	0	0	0	0	0
Bin590	2	0	0	0	0	0	0	0	0	0	0	0	0	0	2	0	0	0	2	0	0	2	0	0	2	0	0	0	2	0	0	0	0	0	0	0	0	0	0	0	0	0	0	0	0	0	0	0	0
Bin591	2	0	0	0	0	0	0	0	0	0	0	0	0	0	2	0	0	0	2	0	0	2	0	0	2	0	0	0	2	0	0	0	0	0	0	0	0	0	0	0	0	0	0	0	0	0	0	0	0
Bin592	2	0	0	0	0	0	0	0	0	0	0	0	0	0	2	0	0	0	2	0	0	2	0	0	2	0	0	0	2	0	0	0	0	0	0	0	0	0	0	0	0	0	0	0	0	0	0	0	0
Bin593	2	0	0	0	0	0	0	0	0	0	0	0	0	0	2	0	0	0	2	0	0	2	0	0	2	0	0	0	2	0	0	0	0	0	0	0	0	0	0	0	0	0	0	0	0	0	0	0	0
Bin594	2	0	0	0	0	0	0	0	0	0	0	0	0	0	2	0	0	0	2	0	0	2	0	0	2	0	0	0	2	0	0	0	0	0	0	0	0	0	0	0	0	0	0	0	0	0	0	0	0
Bin595	2	0	0	0	0	0	0	0	0	0	0	0	0	0	2	0	0	0	2	0	0	0	0	0	2	0	0	0	2	0	0	0	0	0	0	0	0	0	0	0	0	0	0	0	0	0	0	0	0
Bin596	2	0	0	0	0	0	0	0	0	0	0	0	0	0	2	0	0	0	2	0	0	0	0	0	2	0	0	0	2	0	0	0	0	0	0	0	0	2	0	0	0	0	0	0	0	0	0	0	0
Bin597	2	0	0	0	0	0	0	0	0	0	0	0	0	0	2	0	0	0	2	0	0	0	0	0	2	0	0	0	2	0	0	0	0	0	0	0	0	2	0	0	0	0	0	0	0	0	0	0	0
Bin598	2	0	0	0	0	0	0	0	0	0	0	0	0	0	2	0	0	0	2	0	0	0	0	0	2	0	0	0	2	0	0	0	0	0	0	0	0	2	0	0	0	0	0	0	0	0	0	0	0
Bin599	2	0	0	0	0	0	0	0	0	0	0	0	0	0	2	0	0	0	2	0	0	0	0	0	2	0	0	0	2	0	0	0	0	0	0	0	0	2	0	0	0	0	0	0	0	0	0	0	0
Bin600	2	0	0	0	0	0	0	0	0	0	2	0	0	0	2	0	0	0	2	0	0	0	0	0	2	0	0	0	2	0	0	0	0	0	0	0	0	2	0	0	0	0	0	0	2	0	0	0	0
Bin601	2	0	0	0	0	0	0	0	0	0	2	0	0	0	2	0	0	0	2	0	0	0	0	0	2	0	0	0	2	0	0	0	0	0	0	2	0	0	0	0	0	0	0	0	2	0	0	0	0
Bin602	2	0	0	0	0	0	0	0	0	0	2	0	0	0	2	0	0	0	2	0	0	0	0	0	2	0	0	0	2	0	0	0	0	0	0	2	0	0	0	0	0	0	0	0	2	0	0	0	0
Bin603	2	0	0	0	0	0	0	0	0	0	2	0	0	0	2	0	0	0	2	0	0	0	2	0	2	0	0	0	0	0	0	0	0	0	0	2	0	0	0	0	0	0	0	0	2	0	0	0	0
Bin604	2	0	0	0	0	0	0	0	0	0	2	0	0	0	2	0	0	0	2	0	0	0	2	0	2	0	0	0	0	0	0	0	0	0	0	2	2	0	0	0	0	0	0	0	0	0	0	0	0
Bin605	2	0	0	0	0	0	0	0	0	0	2	0	0	2	2	0	0	0	2	0	0	0	2	0	2	0	0	0	0	0	0	0	0	0	0	2	2	0	0	0	0	0	0	0	0	0	0	0	0
Bin606	2	0	0	0	0	0	0	0	0	0	2	0	0	2	2	0	0	0	2	0	0	0	2	0	2	0	0	0	0	0	0	0	0	0	0	2	2	0	0	0	0	0	0	0	0	0	0	0	0
Bin607	2	0	0	0	0	0	0	0	0	0	2	0	0	2	2	0	0	0	2	0	0	0	2	0	2	0	0	0	0	0	0	0	0	0	0	2	2	0	0	0	0	0	0	0	0	0	0	0	0
Bin608	2	0	0	0	0	0	0	0	0	0	2	0	0	2	2	0	0	0	2	0	0	0	2	0	2	0	0	0	0	0	0	0	0	0	0	2	2	0	0	0	0	0	0	0	0	0	0	0	0
Bin609	2	0	0	0	0	0	0	0	0	0	2	0	0	2	2	0	0	0	2	0	0	0	2	0	2	0	0	0	0	0	0	0	0	0	0	2	2	0	0	0	0	0	0	0	0	0	0	0	0
Bin610	2	0	0	0	0	0	0	0	0	0	2	0	0	2	2	0	0	0	2	0	0	0	2	0	2	0	0	0	0	0	0	0	0	0	0	2	2	2	0	0	0	0	0	0	0	0	0	0	0
Bin611	2	0	0	0	0	0	0	0	0	0	2	0	0	2	2	0	0	0	2	0	0	0	2	0	2	0	0	0	0	0	0	0	0	0	0	2	2	2	0	0	0	0	0	0	0	0	0	0	0
Bin612	2	0	0	0	0	0	0	0	0	0	2	0	0	2	2	0	0	0	2	0	0	0	2	0	2	0	0	0	0	0	0	0	0	0	0	2	2	2	0	0	0	0	0	0	0	0	0	0	0
Bin613	2	0	0	0	0	0	0	0	0	0	2	0	0	2	2	0	0	0	2	0	0	0	2	0	2	0	0	0	0	0	0	0	0	0	0	2	2	2	0	0	0	0	0	0	0	0	0	0	0
Bin614	2	0	0	0	0	0	0	0	0	0	2	0	0	2	2	0	0	0	2	0	0	0	2	0	2	0	0	0	0	0	0	0	0	0	0	2	2	2	0	0	0	0	0	0	0	0	0	0	0
Bin615	2	0	0	0	0	0	0	0	0	0	2	0	0	2	2	0	0	0	2	0	0	0	2	0	2	0	0	0	0	0	0	0	0	0	0	2	2	2	0	0	0	0	0	0	0	0	0	0	0
Bin616	2	0	0	0	0	0	0	0	0	0	2	0	0	2	0	0	0	0	2	0	0	0	2	0	2	0	0	0	0	0	0	0	0	0	0	2	2	2	0	0	0	0	0	0	0	0	0	0	0
Bin617	2	0	0	0	0	0	0	0	0	0	2	0	0	2	0	0	0	0	2	0	0	0	2	0	2	0	0	0	0	0	0	0	0	0	0	2	2	0	0	0	0	0	0	0	0	0	0	0	0
Bin618	2	0	0	0	0	0	0	0	0	0	2	0	0	2	0	0	0	0	2	0	0	0	2	0	2	0	0	0	0	0	0	0	0	0	0	2	2	0	0	0	0	0	0	0	0	0	0	0	0
Bin619	2	0	0	0	0	0	0	0	0	0	2	0	0	2	0	0	0	0	2	0	0	0	2	0	2	0	0	0	0	0	0	0	0	0	0	2	2	0	0	0	0	0	0	0	0	0	0	0	0
Bin620	2	0	0	0	0	0	0	0	0	0	2	0	0	2	0	0	0	0	2	0	0	0	2	0	2	0	0	0	0	0	0	0	0	0	0	2	2	0	0	0	0	0	0	0	0	0	0	0	0
Bin621	2	0	0	0	0	0	0	0	0	0	2	0	0	2	0	0	0	0	0	0	0	0	2	0	2	0	0	0	0	0	0	0	0	0	0	2	2	0	0	0	0	0	0	0	0	0	0	0	0
Bin622	2	0	0	0	0	0	0	0	0	0	2	0	0	2	0	0	0	0	0	0	0	0	2	0	2	0	0	0	0	0	0	0	0	0	0	2	2	0	0	0	0	0	0	0	0	0	0	0	0
Bin623	2	0	0	0	0	0	0	0	0	0	2	0	0	2	0	0	0	0	0	0	0	2	2	0	2	0	0	0	0	0	0	0	0	0	0	2	2	0	0	0	0	0	0	0	0	0	0	0	0
Bin624	2	0	0	0	0	0	0	0	0	0	2	0	0	2	0	0	0	0	0	0	0	2	2	0	2	0	0	0	0	0	0	0	0	0	0	2	2	0	0	0	0	0	0	0	0	0	0	0	0
Bin625	2	0	0	0	0	0	0	0	0	0	2	0	0	0	0	0	0	0	0	0	0	2	2	0	2	0	0	0	0	0	0	0	0	0	0	2	2	0	0	0	0	0	0	0	0	0	2	0	0
Bin626	2	0	0	0	0	0	0	0	0	0	2	0	0	0	0	0	0	0	0	0	0	2	2	0	0	2	0	0	0	0	0	0	0	0	0	2	2	0	0	0	0	0	0	0	0	0	2	0	0
Bin627	2	0	0	0	0	0	0	0	0	0	2	0	0	0	0	0	0	0	0	0	0	2	2	0	0	2	0	0	0	0	0	0	0	0	0	2	2	0	0	0	0	0	0	0	0	0	2	0	0
Bin628	2	0	0	0	0	0	0	0	0	0	2	0	0	0	0	0	0	0	0	0	0	2	2	0	0	2	0	0	0	0	0	0	0	0	0	2	2	0	0	0	0	0	0	0	0	0	2	0	0
Bin629	2	0	0	0	0	0	0	0	0	0	2	0	0	0	0	0	0	0	0	0	0	2	2	0	0	2	0	0	0	0	0	0	0	0	0	2	2	0	0	0	0	0	0	0	0	0	2	0	0
Bin630	2	0	0	0	0	0	0	0	0	0	2	0	0	0	0	0	0	0	0	0	0	2	2	0	0	2	0	0	0	0	0	0	0	0	0	2	0	0	0	0	0	0	0	0	0	0	2	0	0
Bin631	2	0	0	0	0	0	0	0	0	0	2	0	0	0	0	0	0	0	0	0	0	2	2	0	0	2	0	0	0	0	0	0	0	0	0	2	0	0	0	0	0	0	0	0	0	0	0	0	0
Bin632	2	0	0	0	0	0	0	0	0	0	2	0	0	0	0	0	0	0	0	0	0	2	2	0	0	2	0	0	0	0	0	0	0	0	0	2	0	0	0	0	0	0	0	0	0	0	0	0	0
Bin633	2	0	0	0	0	0	0	0	0	0	2	0	0	0	0	0	0	0	0	0	0	2	2	0	0	2	0	0	0	0	0	0	0	0	0	2	0	0	0	0	0	0	0	0	0	0	0	0	0
Bin634	2	0	0	0	0	0	0	0	0	0	2	0	0	0	0	0	0	0	0	0	0	2	2	0	0	2	0	0	0	0	0	0	0	0	0	2	0	0	0	0	0	0	0	0	0	0	0	0	0
Bin635	2	0	0	0	0	0	0	0	0	0	0	0	0	0	0	0	0	0	0	0	0	2	2	0	0	2	0	0	0	0	0	0	0	0	0	2	0	0	0	0	0	0	0	0	0	0	0	0	0
Bin636	2	0	0	0	0	0	0	0	0	0	0	0	0	0	0	0	0	0	0	0	0	2	2	0	0	2	0	0	0	0	0	0	0	0	0	2	0	0	0	0	0	0	0	0	0	0	0	0	0
Bin637	2	0	0	0	0	0	0	0	0	0	2	0	0	0	0	0	0	0	0	0	0	2	2	0	0	2	0	0	0	0	0	0	0	0	0	2	0	0	0	0	0	0	0	0	0	0	0	0	0
Bin638	2	0	0	0	0	0	0	0	0	0	2	0	0	0	0	0	0	0	0	0	0	2	2	0	0	2	0	0	0	0	0	0	0	0	0	2	0	2	0	0	0	0	0	0	0	0	0	0	0
Bin639	2	0	0	0	0	0	0	0	0	0	2	0	0	0	0	0	0	0	0	0	0	2	2	0	0	2	0	0	0	0	0	0	0	0	0	2	0	2	0	0	0	0	0	0	0	0	0	0	0
Bin640	2	0	0	0	0	0	0	0	0	0	2	0	0	0	0	0	0	2	0	0	0	2	2	0	0	2	0	0	0	0	0	0	0	0	0	2	0	2	0	0	0	0	0	0	0	0	0	0	0
Bin641	2	0	0	2	0	0	0	0	0	0	2	0	0	0	0	0	0	2	0	0	0	2	2	0	0	2	0	0	0	0	0	0	0	0	0	2	0	2	0	0	0	0	0	0	0	0	0	0	0
Bin642	2	0	0	2	0	0	0	0	0	0	2	0	0	0	0	0	0	2	0	0	0	2	2	0	0	2	0	0	0	0	0	0	0	0	0	2	0	2	0	0	0	0	0	0	0	0	0	0	0
Bin643	2	0	0	2	2	0	0	2	0	0	2	0	0	0	0	0	0	2	0	0	0	2	2	0	0	2	0	0	0	0	0	0	0	0	0	2	0	2	0	0	0	0	0	0	0	0	0	0	0
Bin644	2	0	0	2	2	0	0	2	0	0	2	0	0	0	0	0	0	2	0	0	0	2	2	0	0	2	0	0	0	0	0	0	0	0	0	2	0	2	0	0	0	0	0	0	0	0	0	0	0
Bin645	2	0	0	2	2	0	0	2	0	0	2	0	0	0	0	0	0	2	0	0	0	2	2	0	0	2	0	0	0	0	0	0	0	0	0	2	0	2	0	0	0	0	0	0	0	0	0	0	0
Bin646	2	0	0	2	2	0	0	2	0	0	2	0	0	0	0	0	0	2	0	0	0	2	2	0	0	2	0	0	0	0	0	0	0	0	0	2	0	2	0	0	0	0	0	0	0	0	0	0	0
Bin647	2	0	0	2	2	0	0	2	0	0	2	0	0	0	0	0	0	2	2	0	0	2	2	0	0	2	0	0	0	0	0	0	0	0	0	2	0	2	0	0	0	0	0	0	0	0	0	0	0
Bin648	2	0	0	2	2	0	0	2	0	0	2	0	0	0	0	0	0	2	2	0	0	2	2	0	0	2	0	0	0	0	0	0	0	0	0	2	0	2	0	0	0	0	0	0	0	2	0	0	0
Bin649	2	0	0	2	2	0	0	2	0	0	2	0	0	0	0	0	0	2	2	0	0	2	2	0	0	2	0	0	0	0	0	0	0	0	0	2	0	2	0	0	0	0	0	0	0	2	0	0	0
Bin650	2	0	0	2	2	0	0	2	0	0	2	0	0	0	0	0	0	2	2	0	0	2	2	0	0	2	0	0	0	0	0	0	0	0	0	2	0	2	0	0	0	0	0	0	0	2	0	0	0
Bin651	2	0	0	2	2	0	0	2	0	0	2	0	0	0	0	0	0	2	2	0	0	2	2	0	0	2	0	0	0	0	0	0	0	0	0	2	0	2	0	0	0	0	0	0	0	0	0	0	0
Bin652	2	0	0	2	2	0	0	2	0	0	2	0	0	0	0	0	0	2	2	0	0	2	2	0	0	2	0	0	0	0	0	0	0	0	0	2	0	2	0	0	0	0	0	0	0	2	0	0	0
Bin653	2	0	0	2	2	0	0	2	0	0	2	0	0	0	0	0	0	2	2	0	0	2	2	0	0	2	0	0	0	0	0	0	0	0	0	2	0	2	0	0	0	0	0	0	0	2	0	0	0
Bin654	2	0	0	2	2	0	0	2	0	0	2	0	0	0	0	0	0	2	2	0	0	2	2	0	0	2	0	0	0	0	0	0	0	0	0	2	0	2	0	0	0	0	0	0	0	2	0	0	0
Bin655	2	0	0	2	2	0	0	2	0	0	2	0	0	0	0	0	0	2	2	0	0	2	2	0	0	2	0	0	0	0	0	0	0	0	0	2	0	2	0	0	0	0	0	0	0	2	0	0	0
Bin656	2	0	0	2	2	0	0	2	0	0	2	0	0	0	0	0	0	2	2	0	0	2	2	0	0	2	0	0	0	0	0	0	0	0	0	2	0	2	0	0	0	0	0	0	0	2	0	0	0
Bin657	2	0	0	2	2	0	0	2	0	0	2	0	0	0	0	0	0	2	2	0	0	2	2	0	0	2	0	0	0	0	0	0	0	0	0	2	0	2	0	0	0	0	0	0	0	0	0	0	0
Bin658	2	0	0	2	2	0	0	2	0	0	2	0	0	0	0	0	0	2	2	0	0	2	2	0	0	2	0	0	0	0	0	0	0	0	0	2	0	2	0	0	0	0	0	0	0	0	0	0	0
Bin659	2	0	0	2	2	0	0	2	0	0	2	0	0	0	0	0	0	2	2	0	0	2	2	0	0	2	0	0	0	0	0	0	0	0	0	2	0	2	0	0	0	0	0	0	0	2	0	0	0
Bin660	2	0	0	2	2	0	0	2	0	0	2	0	0	0	0	0	0	2	2	0	0	2	2	0	0	2	0	0	0	0	0	0	0	0	0	2	0	2	0	0	0	0	0	0	0	2	0	0	0
Bin661	2	0	0	2	2	0	0	2	0	0	2	0	0	0	0	0	0	2	2	0	0	2	2	0	0	2	0	0	0	0	0	0	0	0	0	2	0	2	0	0	0	0	0	0	2	2	0	0	0
Bin662	2	0	0	2	2	0	0	2	0	0	2	0	2	0	0	0	0	2	2	0	0	2	2	0	0	2	0	0	0	0	0	0	0	0	0	2	0	2	0	0	0	0	0	0	2	0	0	0	0
Bin663	2	0	0	2	2	0	0	2	0	0	2	0	2	0	0	0	0	2	2	0	0	2	2	0	0	2	0	0	0	0	0	0	0	0	0	2	0	2	0	0	0	0	0	0	2	0	0	0	0
Bin664	2	0	0	2	2	0	0	2	0	0	2	0	2	0	0	0	0	2	2	0	0	2	2	0	0	2	0	0	0	0	0	0	0	0	0	2	0	2	0	0	0	0	0	0	2	0	0	0	0
Bin665	2	0	0	2	2	0	0	2	0	0	2	0	2	0	0	0	0	2	2	0	0	2	2	0	0	2	0	0	0	0	0	0	0	0	0	2	0	2	0	0	0	0	0	0	2	0	0	0	0
Bin666	2	0	0	2	2	0	0	2	0	0	2	0	2	0	0	0	0	2	2	0	0	2	2	0	0	2	0	0	0	0	0	0	0	0	0	2	0	2	0	0	0	0	0	0	2	0	0	0	0
Bin667	2	0	0	2	2	0	0	2	0	0	2	0	2	0	0	0	0	2	2	0	0	2	2	0	0	2	0	0	0	0	0	0	0	0	0	2	0	2	0	0	0	0	0	0	2	0	0	0	0
Bin668	2	0	0	2	2	0	0	2	2	0	2	0	2	0	0	0	0	2	2	0	0	2	2	0	0	2	0	0	0	0	0	0	0	0	0	2	0	2	0	0	0	0	0	0	2	0	0	0	0
Bin669	2	0	0	2	2	0	0	2	2	0	2	0	2	0	0	0	0	2	2	0	0	2	2	0	0	2	0	0	0	0	0	0	0	0	0	2	0	2	0	0	0	0	0	0	2	2	0	0	0
Bin670	2	0	0	2	2	0	0	2	2	0	2	0	2	0	0	0	0	2	2	0	0	2	2	0	0	2	0	0	0	0	0	0	0	0	0	2	0	2	0	0	0	0	0	0	2	2	0	0	0
Bin671	2	0	0	2	2	0	0	2	2	0	2	0	2	0	0	0	0	2	2	0	0	2	2	0	0	2	0	0	0	0	0	0	0	0	0	2	0	2	0	0	0	0	0	0	2	2	0	0	0
Bin672	2	0	0	2	2	0	0	2	2	0	2	0	2	0	0	0	0	2	2	0	0	2	2	0	0	2	0	0	0	0	0	0	0	0	0	2	0	2	0	0	0	0	0	0	2	2	0	0	0
Bin673	2	0	0	2	2	0	0	2	2	0	2	0	2	0	0	0	0	2	2	0	0	2	2	0	0	2	0	0	0	0	0	0	0	0	0	2	0	2	0	0	0	0	0	0	2	2	0	0	0
Bin674	2	0	0	2	2	0	0	2	0	0	2	0	2	0	0	0	0	2	2	0	0	2	2	0	0	2	0	0	0	0	0	0	0	0	0	2	0	2	0	0	0	0	0	0	2	2	0	0	0
Bin675	2	0	0	2	2	0	0	2	2	0	2	0	2	0	0	0	0	2	2	0	0	2	2	0	0	2	0	0	0	0	0	0	0	0	0	2	0	2	0	0	0	0	0	0	2	2	0	0	0
Bin676	2	0	0	2	2	0	0	2	2	0	2	0	2	0	0	0	0	2	2	0	0	2	2	0	0	2	0	0	0	0	0	0	0	0	0	2	0	2	0	0	0	0	0	0	2	2	0	0	0
Bin677	2	0	0	2	2	0	0	2	0	0	2	0	2	0	0	0	0	2	2	0	0	2	2	0	0	2	0	0	0	0	0	0	0	0	0	2	0	2	0	0	0	0	0	0	2	2	0	0	0
Bin678	2	0	0	2	2	0	0	2	0	0	2	0	2	0	0	0	0	2	2	0	0	2	2	0	0	2	0	0	0	0	0	0	0	0	0	2	0	2	0	0	0	0	0	0	2	0	0	0	0
Bin679	2	0	0	2	2	0	0	2	2	0	2	0	2	0	0	0	0	2	2	0	0	2	2	0	0	2	0	0	0	0	0	0	0	0	0	2	0	2	0	0	0	0	0	0	2	0	0	0	0
Bin680	2	0	0	2	2	0	0	2	2	0	2	0	2	0	0	0	0	2	2	0	0	2	2	0	0	2	0	0	0	0	0	0	0	0	0	2	0	2	0	0	0	0	0	0	2	0	0	0	0
Bin681	2	0	0	2	2	0	0	2	2	0	2	0	2	0	0	0	0	2	2	0	0	2	2	0	0	2	0	0	0	0	0	0	0	0	0	2	0	2	0	0	0	0	0	0	2	0	0	0	0
Bin682	2	0	0	2	2	0	0	2	2	0	2	0	2	0	0	0	0	2	2	0	0	2	2	0	0	2	0	0	0	0	0	0	0	0	0	2	0	2	0	0	0	0	0	0	2	0	0	0	0
Bin683	2	0	0	2	2	0	0	2	2	0	2	0	2	0	0	0	0	2	2	0	0	2	2	0	0	2	0	0	0	0	0	0	0	0	0	2	0	2	0	0	0	0	0	0	2	0	0	0	0
Bin684	2	0	0	2	2	0	0	2	2	0	2	0	2	0	0	0	0	2	0	0	0	2	2	0	0	2	0	0	0	0	0	0	0	0	0	2	0	2	0	0	0	0	0	0	2	0	0	0	0
Bin685	2	0	0	2	2	0	0	2	2	0	2	0	2	0	0	0	0	2	0	0	0	2	2	0	0	2	0	0	0	0	0	0	0	0	0	2	0	2	0	0	0	0	0	0	2	0	0	0	0
Bin686	2	0	0	2	2	0	0	2	2	0	2	0	2	0	0	0	0	2	0	0	0	2	2	0	0	2	0	0	0	0	0	0	0	0	0	2	0	2	0	0	0	0	0	0	2	0	0	0	0
Bin687	2	0	0	2	2	0	0	2	2	0	2	0	2	0	0	0	0	2	0	0	0	2	2	0	0	2	0	0	0	0	0	0	0	0	0	2	0	2	0	0	0	0	0	0	2	0	0	0	0
Bin688	2	0	0	2	2	0	0	2	2	0	2	0	2	0	0	0	0	2	0	0	0	2	2	0	0	2	0	0	0	0	0	0	0	0	0	2	0	2	0	0	0	0	0	0	2	0	0	0	0
Bin689	2	0	0	2	2	0	0	2	2	0	2	0	2	0	0	0	0	2	0	0	0	2	2	0	0	2	0	0	0	0	0	0	0	0	0	2	0	2	0	0	0	0	0	0	2	0	0	0	0
Bin690	2	0	0	2	2	0	0	2	2	0	2	0	2	0	0	0	0	2	0	0	0	2	2	0	0	2	0	0	0	0	0	0	0	0	0	2	0	0	0	0	0	0	0	0	2	0	0	0	0
Bin691	2	0	0	2	2	0	0	2	2	0	2	0	2	0	0	0	0	0	0	0	0	2	2	0	0	2	0	0	0	0	0	0	0	0	0	2	0	0	0	0	0	0	0	0	2	0	0	0	0
Bin692	2	0	0	2	2	0	0	2	2	0	2	0	2	0	0	0	0	0	0	0	0	2	2	0	0	2	0	0	0	0	0	0	0	0	0	2	0	0	0	0	0	0	0	0	2	0	0	0	0
Bin693	2	0	0	2	2	0	0	2	2	0	2	0	2	0	0	0	0	0	0	0	0	2	2	0	0	2	0	0	0	0	0	0	0	0	0	2	0	0	0	0	0	0	0	0	2	0	0	0	0
Bin694	2	0	0	2	2	0	0	2	2	0	2	0	2	0	0	0	0	0	0	0	0	2	2	0	0	2	0	0	0	0	0	0	0	0	0	2	0	0	0	0	0	0	0	0	2	0	0	0	0
Bin695	2	0	0	2	2	0	0	2	2	0	2	0	2	0	0	0	0	0	0	0	0	2	2	0	0	2	0	0	0	0	0	0	0	0	0	2	0	0	0	0	0	0	0	0	2	0	0	0	0
Bin696	2	0	0	2	2	0	0	2	2	0	2	0	2	0	0	0	0	0	0	0	0	2	2	0	0	2	0	0	0	0	0	0	0	0	0	2	0	0	0	0	0	0	0	0	2	0	0	0	0
Bin697	2	0	0	2	2	0	0	2	2	0	2	0	2	0	0	0	0	0	0	0	0	2	2	0	0	2	0	0	0	0	0	0	0	0	0	2	0	0	0	0	0	0	0	0	2	0	0	0	0
Bin698	2	0	0	2	2	0	0	2	2	0	2	0	2	0	0	0	0	0	0	0	0	2	2	0	0	2	0	0	0	0	0	0	0	0	0	2	0	0	0	0	0	0	0	0	2	0	0	0	0
Bin699	2	0	0	2	2	0	0	2	0	0	2	0	2	0	0	0	0	0	0	0	0	2	2	0	0	2	0	0	0	0	0	0	0	0	0	2	0	0	0	0	0	0	0	0	2	0	0	0	0
Bin700	2	0	0	2	2	0	0	2	0	0	2	0	2	0	0	0	0	0	0	0	0	2	2	0	0	2	0	0	0	0	0	0	0	0	0	2	0	0	0	0	0	0	0	0	2	0	0	0	0
Bin701	2	0	0	2	2	0	0	2	0	0	2	0	2	0	0	0	0	0	0	0	0	2	2	0	0	2	0	0	0	0	0	0	0	0	0	2	0	0	0	0	0	0	0	0	2	0	0	0	0
Bin702	2	0	0	2	2	0	0	2	0	0	2	0	2	0	0	0	0	0	0	0	0	2	2	0	0	2	0	0	0	0	0	0	0	0	0	2	0	0	0	0	0	0	0	0	2	0	0	0	0
Bin703	2	0	0	2	2	0	0	2	0	0	2	0	2	0	0	0	0	0	0	0	0	2	2	0	0	2	0	0	0	0	0	0	0	0	0	2	0	0	0	0	0	0	0	0	2	0	0	0	0
Bin704	2	0	0	2	2	0	0	2	0	0	2	0	2	0	0	0	0	0	0	0	0	2	2	0	0	2	0	0	0	0	0	0	0	0	0	2	0	0	0	0	0	0	0	0	2	0	0	0	0
Bin705	2	0	0	2	2	0	0	2	0	0	2	0	2	0	0	0	0	0	0	0	0	2	2	0	0	2	0	0	0	0	0	0	0	0	0	2	0	0	0	0	0	0	0	0	2	0	0	0	0
Bin706	2	0	0	2	2	0	0	2	0	0	2	0	2	0	0	0	0	0	0	0	0	0	2	0	0	2	0	0	0	0	0	0	0	0	0	2	0	0	0	0	0	0	0	0	2	0	0	0	0
Bin707	2	0	0	2	2	0	0	2	0	0	0	0	2	0	0	0	0	0	2	2	0	0	2	0	0	2	0	0	0	0	0	0	0	0	0	2	0	0	0	0	0	0	0	0	2	0	0	0	0
Bin708	2	0	0	2	2	0	0	2	0	0	0	0	2	0	0	0	0	0	2	2	0	0	2	0	0	2	0	0	0	0	0	0	0	0	0	2	0	0	0	0	0	0	0	0	2	0	0	0	0
Bin709	2	0	0	0	2	0	0	2	0	0	0	0	2	0	0	0	0	0	2	2	0	0	2	0	0	2	0	0	0	0	0	0	0	0	0	2	0	0	0	0	0	0	0	0	2	0	0	0	0
Bin710	2	0	0	0	2	0	0	2	0	0	0	0	2	0	0	0	0	0	2	2	0	0	2	0	0	2	0	0	0	0	0	0	0	0	0	2	0	0	0	0	0	0	0	0	2	0	0	0	0
Bin711	2	0	0	0	2	0	0	2	0	0	0	0	2	0	0	0	0	0	2	2	0	0	2	0	0	2	0	0	0	0	0	0	0	0	0	2	0	0	0	0	0	0	0	0	2	2	0	0	0
Bin712	2	0	0	0	2	0	0	2	0	0	0	0	2	0	0	0	0	0	2	2	0	0	2	0	0	2	0	0	0	0	0	0	0	0	0	2	0	0	0	0	0	0	0	0	2	0	0	0	0
Bin713	2	0	0	0	2	0	0	2	0	0	0	0	2	0	0	0	0	0	2	2	0	0	2	0	0	2	0	0	0	0	0	0	0	0	0	2	0	0	0	0	0	0	0	0	2	0	0	0	0
Bin714	2	0	0	0	0	0	0	0	0	0	0	0	2	0	0	0	0	0	2	2	0	0	2	0	0	2	0	0	0	0	0	0	0	0	0	2	0	0	0	0	0	0	0	0	2	0	0	0	0
Bin715	2	0	0	0	0	0	0	0	0	0	0	0	2	0	0	0	0	0	2	2	0	0	2	0	0	2	0	0	0	0	0	0	0	2	0	2	0	0	0	0	0	0	0	0	2	0	0	0	0
Bin716	2	0	0	0	0	0	0	0	0	2	0	0	2	0	0	2	0	0	2	2	0	0	2	0	0	2	0	0	0	0	0	0	0	2	0	2	0	0	0	0	0	0	0	0	2	0	0	0	0
Bin717	2	0	0	0	0	0	0	0	0	2	0	0	2	0	0	2	0	0	2	2	0	0	2	0	0	2	0	0	0	0	0	0	0	2	0	2	0	0	0	0	0	0	0	0	2	0	0	0	0
Bin718	2	0	0	0	0	0	0	0	0	2	0	0	2	0	0	2	0	0	2	2	0	0	0	0	0	2	0	0	0	0	0	0	0	2	0	2	0	0	0	0	0	0	0	0	2	0	0	0	0
Bin719	2	0	0	0	0	0	0	0	0	2	2	0	2	0	0	2	0	0	2	2	0	0	0	0	0	2	0	0	0	0	0	0	0	2	0	2	0	0	0	0	0	0	0	0	2	0	0	0	0
Bin720	2	0	0	0	0	0	0	0	0	2	2	0	2	0	0	2	0	0	2	2	0	0	0	0	0	2	0	0	0	0	0	0	0	2	0	2	0	0	0	0	0	0	0	0	2	0	0	0	0
Bin721	2	0	0	0	0	0	0	0	0	2	2	0	2	0	0	2	0	0	2	2	0	0	0	0	0	2	0	0	0	0	0	0	0	2	0	2	0	0	0	0	0	0	0	0	2	0	0	0	0
Bin722	2	0	0	0	0	0	0	0	0	2	2	0	2	0	0	2	0	0	2	2	0	0	0	0	0	2	0	0	0	0	0	0	0	2	0	2	0	0	0	0	0	0	0	0	2	0	0	0	0
Bin723	2	0	0	0	0	0	0	0	0	2	2	0	2	0	0	2	0	0	2	2	0	0	0	0	0	2	0	0	0	0	0	0	0	2	0	2	0	0	0	0	0	0	0	0	2	0	0	0	0
Bin724	2	0	0	0	0	0	0	0	0	2	2	0	2	0	0	2	0	0	2	2	0	0	0	0	0	2	0	0	0	0	0	0	0	2	0	2	0	0	0	0	0	0	0	0	2	0	0	0	0
Bin725	2	0	0	0	0	0	0	0	0	2	2	0	2	0	0	2	0	0	2	2	0	0	0	0	0	2	0	0	0	0	0	0	0	2	0	2	0	0	0	0	0	0	0	0	2	0	0	0	0
Bin726	2	0	0	0	0	0	0	0	0	2	2	0	2	0	0	2	0	0	2	2	0	0	0	0	0	2	0	0	0	0	0	0	0	2	0	2	0	0	0	0	0	0	0	0	2	0	0	0	0
Bin727	2	0	0	0	0	0	0	0	0	2	2	0	2	0	0	2	0	0	2	2	0	0	0	0	0	2	0	0	0	0	0	0	0	2	0	2	0	0	0	0	0	0	0	0	2	0	0	0	0
Bin728	2	0	0	0	0	0	0	0	0	2	2	0	2	0	0	2	0	0	2	2	0	0	0	0	0	2	0	0	0	0	0	0	0	2	0	2	0	0	0	0	0	0	0	0	2	0	0	0	0
Bin729	2	0	0	0	0	0	0	0	0	2	2	0	2	0	0	2	0	0	2	2	0	0	0	0	0	2	0	0	0	0	0	0	0	2	0	2	0	0	0	0	0	0	0	0	2	0	0	0	0
Bin730	2	0	0	0	0	0	0	0	0	2	2	0	2	0	0	2	0	0	2	2	0	0	0	0	0	2	0	0	0	0	0	0	0	2	0	2	0	0	0	0	0	0	0	0	2	0	0	0	0
Bin731	2	0	0	0	0	0	0	0	0	2	2	0	2	0	0	2	0	0	2	2	0	0	0	0	0	2	0	0	0	0	0	0	0	2	0	2	0	0	0	0	0	0	0	0	2	0	0	0	0
Bin732	2	0	0	0	0	0	0	0	0	2	2	0	2	0	0	2	0	0	2	2	0	0	0	0	0	2	0	0	0	0	0	0	0	2	0	2	0	0	0	0	0	0	0	0	2	0	0	0	0
Bin733	2	0	0	0	0	0	0	0	0	2	2	0	2	0	0	2	0	0	2	2	0	0	0	0	0	2	0	0	0	0	0	0	0	2	0	2	0	0	0	0	0	0	0	0	2	0	0	0	0
Bin734	2	0	0	0	0	0	0	0	0	2	2	0	2	0	0	2	0	0	2	2	0	0	0	0	0	2	0	0	0	0	0	0	0	2	0	2	0	0	0	0	0	0	0	0	2	0	0	0	0
Bin735	2	0	0	0	0	0	0	0	0	2	2	0	2	0	0	2	0	0	2	2	0	0	0	0	0	2	0	0	0	0	0	0	0	2	0	2	0	0	0	0	0	0	0	0	2	0	0	0	0
Bin736	2	0	0	0	0	0	0	0	0	2	2	0	2	0	0	2	0	0	2	2	0	0	0	0	0	2	0	0	0	0	0	0	0	2	0	2	0	0	0	0	0	0	0	0	2	0	0	0	0
Bin737	2	0	0	0	0	0	0	0	0	2	2	0	2	0	0	2	0	0	2	2	0	0	0	0	0	2	0	0	0	0	0	0	0	2	0	2	0	0	0	0	0	0	0	0	2	0	0	0	0
Bin738	2	0	0	0	0	0	0	0	0	2	2	0	2	0	0	2	0	0	2	2	0	0	0	0	0	2	0	0	0	0	0	0	0	2	0	2	0	0	0	0	0	0	0	0	2	0	0	0	0
Bin739	2	0	0	0	0	0	2	0	0	2	2	0	2	0	0	2	0	0	2	2	0	0	0	0	0	2	0	0	0	0	0	0	0	2	0	2	0	0	0	0	0	0	0	0	2	0	0	0	0
Bin740	2	0	0	0	0	0	2	0	0	2	2	0	2	0	0	2	0	0	2	2	0	0	0	0	0	2	0	0	0	0	0	0	0	2	0	2	0	0	0	0	0	0	0	0	2	0	0	0	0
Bin741	2	0	0	0	0	0	2	0	2	2	2	0	2	0	0	2	0	0	2	2	0	0	0	0	0	2	0	0	0	0	0	0	0	2	0	2	0	0	0	0	0	0	0	0	0	0	0	0	0
Bin742	2	0	0	0	0	0	2	0	2	2	2	0	2	0	0	2	0	0	2	2	0	0	0	0	0	2	0	0	0	0	0	0	0	2	0	2	0	0	0	0	0	0	0	0	0	0	0	0	0
Bin743	2	0	0	0	0	0	2	0	2	2	2	0	2	0	0	2	0	0	2	2	0	0	0	0	0	2	0	0	0	0	0	0	0	2	0	2	0	0	0	0	0	0	0	0	0	0	0	0	0
Bin744	2	0	0	0	0	0	2	0	2	2	2	0	2	0	0	2	0	0	2	2	0	0	0	0	0	2	0	0	0	0	0	0	0	2	0	2	0	0	0	0	0	0	0	0	0	0	0	0	0
Bin745	2	0	0	0	0	0	2	0	2	2	2	0	2	0	0	2	0	0	2	2	0	0	0	0	0	2	0	0	0	0	0	0	0	2	0	2	0	0	0	0	0	0	0	0	0	0	0	0	0
Bin746	2	0	0	0	0	0	0	0	2	2	2	0	2	0	0	2	0	0	2	2	0	0	0	0	0	2	0	0	0	0	0	0	0	2	0	2	0	0	0	0	0	0	0	0	0	0	0	0	0
Bin747	2	0	0	0	0	0	0	0	2	2	2	0	2	0	0	2	0	0	2	2	0	0	0	0	0	2	0	0	0	0	0	0	0	2	0	2	0	0	0	0	0	0	0	0	0	0	0	0	0
Bin748	2	0	0	0	0	0	0	0	2	2	2	0	2	0	0	2	0	0	2	2	0	0	0	0	0	2	0	0	0	0	0	0	0	2	0	2	0	0	0	0	0	0	0	0	0	0	0	0	0
Bin749	2	0	0	0	0	0	0	0	2	2	2	0	2	0	0	2	0	0	2	2	0	0	0	0	0	2	0	0	0	0	0	0	0	2	0	0	0	0	0	0	0	0	0	0	0	0	0	0	0
Bin750	2	0	0	0	0	0	0	0	2	2	2	0	2	0	0	2	0	0	2	2	0	0	0	0	0	2	0	0	0	0	0	0	0	2	0	0	0	0	0	0	0	0	0	0	0	0	0	0	0
Bin751	2	0	0	0	0	0	0	0	2	2	2	0	2	0	0	2	0	0	2	2	0	0	0	0	0	2	0	0	0	0	0	0	2	2	0	0	0	0	0	0	0	0	0	0	0	0	0	0	0
Bin752	2	0	0	0	0	0	0	0	2	2	2	0	2	0	0	2	0	0	2	2	0	0	0	0	0	2	0	0	0	0	0	0	2	2	0	0	0	0	0	0	0	0	0	0	0	0	0	0	0
Bin753	2	0	0	0	0	0	0	0	2	2	0	0	2	0	0	2	0	0	2	2	0	0	0	0	0	2	0	0	0	0	0	0	2	2	0	0	0	0	0	0	0	0	0	0	0	0	0	0	0
Bin754	2	0	0	0	0	0	0	0	2	2	0	0	2	0	0	2	0	0	2	2	0	0	0	0	0	2	0	0	0	0	0	0	2	2	0	0	0	0	0	0	0	0	0	0	0	0	0	0	0
Bin755	2	0	0	0	0	0	0	0	2	2	0	0	2	0	0	2	0	0	2	2	0	0	0	0	0	2	0	0	0	0	0	0	2	2	0	0	0	0	0	0	0	0	0	0	0	0	0	0	0
Bin756	2	0	0	0	0	0	0	0	2	2	0	0	2	0	0	2	0	0	2	2	0	0	0	0	0	2	0	0	0	0	0	0	2	2	0	0	0	0	0	0	0	0	0	0	0	0	0	0	0
Bin757	2	0	0	0	0	0	0	0	2	2	0	0	2	0	0	2	0	0	2	2	0	0	0	0	0	2	0	0	0	0	0	0	2	2	0	0	0	0	0	0	0	0	0	0	0	0	0	0	0
Bin758	2	0	0	0	0	0	0	0	2	2	0	0	2	0	0	2	0	0	2	2	0	0	0	0	0	2	0	0	0	0	0	0	0	2	0	0	0	0	0	0	0	0	0	0	0	0	0	0	0
Bin759	2	0	0	0	0	0	0	0	2	2	0	0	2	0	0	2	0	0	2	2	0	0	0	0	0	2	0	0	0	0	0	0	0	2	0	0	0	0	0	0	0	0	0	0	0	0	0	0	0
Bin760	2	0	0	0	0	0	0	0	2	2	0	0	2	0	0	2	0	0	0	0	0	0	0	0	0	2	0	0	0	0	0	0	0	2	0	0	0	0	0	0	0	0	0	0	0	0	0	0	0
Bin761	2	0	0	0	0	0	0	0	2	2	0	0	0	0	0	2	0	0	0	0	0	0	0	0	0	2	0	0	0	0	0	0	0	2	0	0	0	0	0	0	0	0	0	0	0	0	0	0	0
Bin762	2	0	0	0	0	0	0	0	2	2	0	0	0	0	0	2	0	0	0	0	0	0	0	0	0	2	0	0	0	0	0	0	0	2	0	0	0	0	0	0	0	0	0	0	0	0	0	0	0
Bin763	2	0	0	0	0	0	0	0	2	2	0	0	0	0	0	2	0	0	0	0	0	0	0	0	0	2	0	0	0	0	0	0	0	2	0	0	0	0	0	0	0	0	0	0	0	0	0	0	0
Bin764	2	0	0	0	0	0	0	0	2	2	0	0	0	2	0	2	0	0	0	0	0	0	0	0	0	2	0	0	0	0	0	0	0	2	0	0	0	0	0	0	0	0	0	0	0	0	0	0	0
Bin765	2	0	0	0	0	0	0	0	2	2	0	0	0	2	0	2	0	0	0	0	0	0	0	0	0	2	0	0	0	0	0	0	0	2	0	0	0	0	0	0	0	0	0	0	0	0	0	0	0
Bin766	2	0	0	0	0	0	0	0	2	2	0	0	0	2	0	2	0	0	0	0	0	0	0	0	0	2	0	0	0	0	0	0	0	2	0	0	0	0	0	0	0	0	0	0	0	0	0	0	0
Bin767	2	0	0	0	0	0	0	0	2	2	0	0	0	2	0	2	0	0	0	0	0	0	0	0	0	2	0	0	0	0	0	0	0	2	0	0	0	0	0	0	0	0	0	0	0	0	0	0	0
Bin768	2	0	0	0	0	0	0	0	2	2	0	0	0	2	0	2	0	0	0	0	0	0	0	0	0	2	0	0	0	0	0	0	0	2	0	0	0	0	0	0	0	0	0	0	0	0	0	0	0
Bin769	2	0	0	0	0	0	0	0	2	2	0	0	0	2	0	2	0	0	0	0	0	0	0	0	0	0	0	0	0	0	0	0	0	2	0	0	0	0	0	0	0	0	0	0	0	0	0	0	0
Bin770	2	0	0	0	0	0	0	0	2	2	0	0	0	0	0	2	0	0	0	0	0	0	0	0	0	0	0	0	0	0	0	0	0	2	0	0	0	0	0	0	0	0	0	0	0	0	0	0	0
Bin771	2	0	0	0	0	0	0	0	2	2	0	0	0	0	0	2	0	0	0	0	0	0	0	0	0	0	0	0	0	0	0	0	0	2	0	0	0	0	0	0	0	0	0	0	0	0	0	0	0
Bin772	2	0	0	0	0	0	0	0	2	2	0	0	0	0	0	2	0	0	0	0	0	0	0	0	0	0	0	0	0	0	0	0	0	2	0	0	0	0	0	0	0	0	0	0	0	0	0	0	0
Bin773	2	0	0	0	0	0	0	0	2	2	0	0	0	0	0	2	0	0	0	0	0	0	0	0	0	0	0	0	0	0	0	0	0	2	0	0	0	0	0	0	0	0	0	0	0	0	0	0	0
Bin774	2	0	0	0	0	0	0	0	2	2	0	0	0	0	0	2	0	0	0	0	2	0	0	0	0	0	0	0	0	0	0	0	0	2	0	0	0	0	0	0	0	0	0	0	0	0	0	0	0
Bin775	2	0	0	0	0	0	0	0	2	2	0	0	0	0	0	2	0	0	0	0	2	0	0	0	0	0	0	0	0	0	0	0	0	2	0	0	0	0	0	0	0	0	0	0	0	0	0	0	0
Bin776	2	0	0	0	0	0	0	0	2	2	0	0	0	0	0	2	0	0	0	0	2	0	0	0	0	0	0	0	0	0	0	0	0	2	0	0	0	0	0	0	0	0	0	0	0	0	0	0	0
Bin777	2	0	0	0	0	0	0	0	2	2	0	0	0	0	0	2	0	0	0	0	2	0	0	0	0	0	0	0	0	0	0	0	0	2	0	0	0	0	0	0	0	0	0	0	0	0	0	0	0
Bin778	2	0	0	0	0	0	0	0	2	2	0	0	0	0	0	2	0	0	0	0	2	0	0	0	0	0	0	0	0	0	0	0	0	2	0	0	0	0	0	0	0	0	0	0	0	0	0	0	0
Bin779	2	0	0	0	0	0	0	0	2	2	0	0	0	0	0	2	0	0	0	0	2	0	0	0	0	0	0	0	0	0	0	0	0	2	0	0	0	0	0	0	0	0	0	0	0	0	0	0	0
Bin780	2	0	0	0	0	0	0	0	2	2	0	0	0	0	0	2	0	0	0	0	2	0	0	0	0	0	0	0	0	0	0	0	0	2	0	0	0	0	0	0	0	0	0	0	0	0	0	0	0
Bin781	2	0	0	0	0	0	0	0	0	2	0	0	0	0	0	2	0	0	0	0	2	0	0	0	0	0	0	0	0	0	0	0	0	2	0	0	0	0	0	0	0	0	0	0	0	0	0	0	0
Bin782	2	0	0	0	0	0	0	0	0	2	0	0	0	0	0	2	0	0	0	0	2	2	0	0	0	0	0	0	0	0	0	0	0	2	0	0	0	0	0	0	0	0	0	0	0	0	0	2	0
Bin783	2	0	0	0	0	0	0	0	0	2	0	0	0	0	0	2	0	0	0	0	2	2	0	0	0	0	0	0	0	0	0	0	0	2	0	0	0	0	0	0	0	0	0	0	0	0	0	2	0
Bin784	2	0	0	0	0	0	0	0	0	2	0	0	0	0	0	2	0	0	0	0	2	2	0	0	0	0	0	0	0	0	0	0	0	2	0	0	0	0	0	0	0	0	0	0	0	0	0	2	0
Bin785	2	0	0	0	0	0	0	0	0	2	0	0	0	0	0	2	0	0	0	0	2	2	0	0	0	0	0	0	0	0	0	0	0	2	0	0	0	0	0	0	0	0	0	0	0	0	0	2	0
Bin786	2	0	0	0	0	0	0	0	0	2	0	0	0	0	0	2	0	0	0	0	2	2	0	0	0	0	0	0	0	0	0	0	0	2	0	0	0	0	0	0	0	0	0	0	0	0	0	2	0
Bin787	2	0	0	0	0	0	0	0	0	2	0	0	0	0	0	2	0	0	0	0	2	2	0	0	0	0	0	0	0	0	0	0	0	2	0	0	0	0	0	0	0	0	0	0	0	0	0	2	0
Bin788	2	0	0	0	0	0	0	0	0	2	0	0	0	0	0	2	0	0	0	0	2	2	0	0	0	0	0	0	0	0	0	0	0	2	0	0	0	0	0	0	0	0	0	0	0	0	0	2	0
Bin789	2	0	0	0	0	0	0	0	0	2	0	0	0	0	0	2	0	0	0	0	2	2	0	0	0	0	0	0	0	0	0	0	0	2	0	0	0	0	0	0	0	0	0	0	0	0	0	2	0
Bin790	2	0	0	0	0	0	0	0	0	2	0	0	0	0	0	2	0	0	0	0	2	2	0	0	0	0	0	0	0	0	0	0	0	2	0	0	0	0	0	0	0	0	0	0	0	0	0	2	0
Bin791	2	0	0	0	0	0	0	0	0	2	0	0	0	0	0	2	0	0	0	0	2	2	0	0	0	0	0	0	0	0	0	0	0	2	0	0	0	0	0	0	0	0	0	0	0	0	0	2	0
Bin792	3	0	0	2	0	0	0	0	0	2	2	0	0	2	0	0	2	2	0	0	0	0	2	0	2	0	0	0	0	0	0	0	0	0	2	0	2	2	2	2	0	0	0	0	0	0	2	0	0
Bin793	3	0	0	2	0	0	0	0	0	2	2	0	0	2	0	0	2	2	0	0	0	0	2	0	2	0	0	0	0	0	0	0	0	0	2	0	2	2	2	2	0	0	0	0	0	0	2	0	0
Bin794	3	0	0	2	0	0	0	0	0	2	2	0	0	2	0	0	2	2	0	0	0	0	2	0	2	0	0	0	0	0	0	0	0	0	2	0	0	0	0	0	0	0	0	2	0	0	2	0	0
Bin795	3	0	0	2	0	0	0	0	0	2	2	0	0	2	0	0	2	2	0	0	0	0	2	0	2	0	0	0	0	0	0	0	0	0	2	0	0	0	0	0	0	0	0	2	0	0	2	0	0
Bin796	3	0	0	2	0	0	0	0	0	2	2	0	0	2	0	0	2	2	0	0	0	0	2	0	2	0	0	0	0	0	0	0	0	0	2	0	0	0	0	0	0	0	2	2	0	0	2	0	0
Bin797	3	0	0	2	0	0	0	0	0	2	2	0	0	2	0	0	2	2	0	0	0	0	2	0	2	0	0	0	0	0	0	0	0	0	2	0	0	0	0	0	0	0	2	2	0	0	0	0	0
Bin798	3	0	0	2	0	0	0	0	0	0	2	0	0	2	0	0	2	2	0	0	0	0	2	0	2	0	0	0	0	0	0	0	0	0	2	0	0	0	0	0	0	0	2	2	0	0	0	0	0
Bin799	3	0	0	2	0	0	0	0	0	0	2	0	0	2	0	0	0	2	0	0	0	0	2	0	2	0	0	0	0	0	0	0	0	0	2	0	0	0	0	0	0	0	2	2	0	0	0	0	0
Bin800	3	0	0	2	0	0	0	0	0	0	2	0	0	2	0	0	0	2	0	0	0	0	2	0	2	0	0	0	0	0	0	0	0	0	2	0	0	0	0	0	0	0	2	2	0	0	0	0	0
Bin801	3	0	0	2	0	0	0	0	0	0	2	0	0	2	0	0	0	2	0	0	0	0	2	2	2	0	0	0	0	0	0	0	0	0	2	0	0	0	0	0	0	0	2	2	0	0	0	0	0
Bin802	3	0	0	2	0	0	0	0	0	0	2	0	0	2	0	0	0	2	0	0	0	0	2	2	2	0	0	0	0	0	0	0	0	0	2	0	0	0	0	0	0	0	2	2	0	0	0	0	0
Bin803	3	0	0	2	0	0	0	0	0	0	2	0	0	2	0	0	0	2	0	0	0	0	2	2	2	0	0	0	0	0	0	0	0	0	2	0	0	0	0	0	0	0	2	2	0	0	0	0	0
Bin804	3	0	0	0	0	0	0	0	0	0	2	0	0	2	0	0	0	2	0	0	0	0	2	2	2	0	0	0	0	0	0	0	0	0	2	0	0	0	0	0	0	0	2	2	0	0	0	0	0
Bin805	3	0	0	0	0	0	0	0	0	0	2	0	0	2	0	0	0	2	0	0	0	0	2	2	2	0	0	0	0	0	0	0	0	0	2	0	0	0	0	0	0	0	2	2	0	0	0	0	0
Bin806	3	0	0	0	0	0	0	0	0	0	2	0	0	2	0	0	0	2	0	0	0	0	2	2	2	0	0	0	0	0	0	0	0	0	2	0	0	0	0	0	0	0	2	2	0	0	0	0	0
Bin807	3	0	0	0	0	0	0	0	0	0	2	0	0	2	0	0	0	2	0	0	0	0	2	0	2	0	0	0	0	0	0	0	0	0	2	0	0	0	0	0	0	0	2	2	0	0	0	0	0
Bin808	3	0	0	0	0	0	0	0	0	0	2	0	0	2	0	0	0	2	0	0	0	0	2	0	2	0	0	0	0	0	0	0	0	0	2	0	0	0	0	0	0	0	2	2	0	0	0	0	0
Bin809	3	0	0	0	0	0	0	0	0	0	2	0	0	2	0	0	0	2	0	0	0	0	2	0	2	0	0	0	0	0	0	0	0	0	0	0	0	0	0	0	0	0	2	0	0	0	0	0	0
Bin810	3	0	0	0	0	0	0	0	0	0	2	0	0	2	0	0	0	2	0	0	0	0	2	0	2	0	0	0	0	0	0	0	0	0	0	0	0	0	0	0	0	0	2	0	0	0	0	0	0
Bin811	3	0	0	0	0	0	0	0	0	0	2	0	0	2	0	0	0	2	0	0	0	0	2	0	2	0	0	0	0	0	0	0	0	0	0	0	0	0	0	0	0	0	2	0	0	0	0	0	0
Bin812	3	0	0	0	0	0	0	0	2	0	2	0	0	2	0	0	0	2	0	0	0	0	2	0	2	0	0	0	0	0	0	0	0	0	0	0	0	0	0	0	0	0	2	0	0	0	0	0	0
Bin813	3	0	0	0	0	0	0	0	2	0	2	0	0	2	0	0	0	2	0	0	0	0	2	0	2	0	0	0	0	0	0	0	0	0	0	0	0	0	0	0	0	0	2	0	0	0	0	0	0
Bin814	3	0	0	0	0	0	0	0	0	0	2	0	0	2	0	0	0	2	0	0	0	0	2	0	2	0	0	0	0	0	0	0	0	0	0	0	0	0	0	0	0	0	2	0	0	0	0	0	0
Bin815	3	0	0	0	0	0	0	0	0	0	2	0	0	2	0	0	0	2	0	0	0	0	2	0	2	0	0	0	0	0	0	0	0	0	0	0	0	0	0	0	0	0	2	0	0	0	0	0	0
Bin816	3	0	0	0	0	0	0	0	0	0	2	0	0	2	0	0	0	2	0	0	0	0	2	0	2	0	0	0	0	0	0	0	0	0	0	0	0	0	0	0	0	0	2	0	0	0	0	0	0
Bin817	3	0	0	0	0	0	0	0	0	0	2	0	0	2	0	0	0	0	0	0	0	0	2	0	2	0	0	0	0	0	0	0	0	0	0	0	0	0	0	0	0	0	2	0	0	0	0	0	0
Bin818	3	0	0	0	0	0	0	0	0	0	2	0	0	2	0	0	0	0	0	0	0	0	2	0	2	0	0	0	0	0	0	0	0	0	0	0	0	0	0	0	0	0	2	0	0	0	0	0	0
Bin819	3	0	0	0	0	0	0	0	0	0	2	0	0	2	0	0	0	0	0	0	0	0	2	0	2	0	0	0	0	0	0	0	0	0	0	0	0	0	0	0	0	0	2	0	0	0	0	0	0
Bin820	3	0	0	0	0	0	0	0	0	0	2	0	0	2	0	0	0	0	0	0	0	0	2	0	2	0	0	0	0	0	0	0	0	0	0	0	0	0	0	0	0	0	2	0	0	0	0	0	0
Bin821	3	0	0	0	0	0	0	0	0	0	2	0	0	2	0	0	0	0	0	0	0	0	2	0	2	0	0	0	0	0	0	0	0	0	0	0	0	0	0	0	0	0	2	0	0	0	0	0	0
Bin822	3	0	0	0	0	0	0	0	0	0	0	0	0	2	0	0	0	0	0	0	0	0	2	0	2	0	0	0	0	0	0	0	0	0	0	0	0	0	0	0	0	0	2	0	0	0	0	0	0
Bin823	3	0	0	0	0	0	0	0	0	0	0	0	0	2	0	0	0	0	0	0	0	0	2	0	2	0	0	0	0	0	0	0	0	0	0	0	0	0	0	0	0	0	2	0	0	0	0	0	0
Bin824	3	0	0	0	0	0	0	0	0	0	0	0	0	2	0	0	0	0	0	0	0	0	2	0	2	0	0	0	0	0	0	0	0	0	0	0	0	0	0	0	0	0	2	0	0	0	0	0	0
Bin825	3	0	0	0	0	0	0	0	0	0	0	0	0	2	0	0	0	0	0	0	0	0	2	0	2	0	0	0	0	0	0	0	0	0	0	0	0	0	0	0	0	0	2	0	0	0	0	0	0
Bin826	3	0	0	0	0	0	0	0	0	0	0	0	0	0	0	0	0	0	0	0	0	0	2	0	2	0	0	0	0	0	0	0	0	0	0	0	0	0	0	0	0	0	2	0	0	0	0	0	0
Bin827	3	0	0	0	0	0	0	0	0	0	0	0	0	0	0	0	2	0	0	0	0	0	2	0	2	0	0	0	0	0	0	0	0	0	0	0	0	0	0	0	0	0	2	0	0	0	0	0	0
Bin828	3	0	0	0	0	0	0	0	0	0	0	0	0	0	0	0	2	0	0	0	0	0	2	0	2	0	0	0	0	0	0	0	0	0	0	0	0	0	0	0	0	0	2	0	0	0	0	0	0
Bin829	3	0	0	0	0	0	0	0	0	0	0	0	0	0	0	0	2	0	0	0	0	0	2	0	2	0	0	0	0	0	0	0	0	0	0	0	0	0	0	0	0	0	2	0	0	0	0	0	0
Bin830	3	0	0	0	0	0	0	0	0	0	0	0	0	0	0	0	2	0	0	0	0	0	2	0	2	0	0	0	0	0	0	0	0	0	0	0	0	0	0	0	0	0	2	0	0	0	0	0	0
Bin831	3	0	0	0	0	0	0	0	0	0	0	0	0	0	0	0	2	0	0	0	0	0	2	0	2	0	0	0	0	0	0	0	0	0	0	0	0	0	0	0	0	0	2	0	0	0	0	0	0
Bin832	3	0	0	0	0	0	0	0	0	0	0	0	0	0	0	0	2	0	0	0	0	0	2	0	2	0	0	0	0	0	0	0	0	0	0	0	0	0	0	0	0	0	2	0	0	0	0	0	0
Bin833	3	0	0	0	0	0	0	0	0	0	0	0	0	0	0	0	2	0	0	0	0	0	2	0	2	0	0	0	0	0	0	0	0	0	0	0	0	0	0	0	0	0	2	0	2	0	0	0	0
Bin834	3	0	0	0	0	0	0	0	0	0	0	0	0	0	0	0	2	0	0	0	0	0	0	0	2	0	0	0	0	0	0	0	0	0	0	0	0	0	0	0	0	0	0	0	2	0	0	0	0
Bin835	3	0	0	0	0	0	0	0	0	0	0	0	0	0	0	0	2	0	0	0	0	0	0	0	2	0	0	0	0	0	0	0	0	0	0	0	0	0	0	0	0	0	0	0	2	0	0	0	0
Bin836	3	0	0	0	0	0	0	0	0	0	0	0	0	0	0	0	2	0	0	0	0	0	0	0	2	0	0	0	0	0	0	0	0	0	0	0	0	0	0	0	0	0	0	0	2	0	0	0	0
Bin837	3	0	0	0	0	0	0	0	0	0	0	0	0	0	0	0	2	0	0	0	0	0	0	0	2	0	0	0	0	0	0	0	0	0	0	0	0	0	0	0	0	0	0	0	2	0	0	0	0
Bin838	3	0	0	0	0	0	0	0	0	0	0	0	0	0	0	0	2	0	0	0	0	0	0	0	2	0	0	0	0	0	0	0	0	0	0	0	0	0	0	0	0	0	0	0	2	0	0	0	0
Bin839	3	0	0	0	0	0	0	0	0	0	0	0	0	0	0	0	2	0	0	0	0	0	0	0	2	2	0	0	0	0	0	0	0	0	0	0	0	0	0	0	0	0	0	0	2	0	0	0	0
Bin840	3	0	0	0	0	0	0	0	0	0	0	0	0	0	0	0	2	0	0	0	0	0	0	0	2	2	0	0	0	0	0	0	0	0	0	0	0	0	0	0	0	0	0	0	2	0	0	0	0
Bin841	3	0	0	0	0	0	0	0	0	0	0	0	0	0	0	0	2	0	0	0	0	0	0	0	2	2	0	0	0	0	0	0	0	0	0	0	0	0	0	0	0	0	0	0	2	0	0	0	0
Bin842	3	0	0	0	0	0	0	0	0	0	0	0	0	0	0	0	2	0	0	0	0	0	0	0	2	2	0	0	0	0	0	0	0	0	0	0	0	0	0	0	0	0	0	0	2	0	0	0	0
Bin843	3	0	0	0	0	0	0	0	0	0	0	0	0	0	0	0	2	0	0	0	0	0	0	0	2	2	0	0	0	0	0	0	0	0	0	0	0	0	0	0	0	0	0	0	2	0	0	0	0
Bin844	3	0	0	0	0	0	0	0	0	0	0	0	0	0	0	0	2	0	0	0	0	0	0	0	2	2	0	0	0	0	0	0	0	0	0	0	0	0	0	0	0	0	0	0	2	0	0	0	0
Bin845	3	0	0	0	0	0	0	0	0	0	0	0	0	0	0	0	2	0	0	0	0	0	0	0	2	2	0	0	0	0	0	0	0	0	0	0	0	0	0	0	0	0	0	0	2	0	0	0	0
Bin846	3	0	0	0	0	0	0	0	0	0	0	0	0	0	0	0	2	0	0	0	0	0	0	0	2	2	0	0	0	0	0	0	0	0	0	0	0	0	0	2	0	0	0	0	2	0	0	0	0
Bin847	3	0	0	0	0	0	0	0	0	0	0	0	0	0	0	0	2	0	0	0	0	0	0	0	2	2	0	0	0	0	0	0	0	0	0	0	0	0	0	2	0	0	0	0	2	0	0	0	0
Bin848	3	0	0	0	0	0	0	0	0	0	0	0	0	0	0	0	2	0	0	0	0	0	0	0	2	2	0	0	0	0	0	0	0	0	0	0	0	0	0	2	0	0	0	0	2	0	0	0	0
Bin849	3	0	0	0	0	0	0	0	0	0	0	0	0	0	0	0	2	0	0	0	0	0	0	0	2	2	0	0	0	0	0	0	0	0	0	0	0	0	0	2	0	0	0	0	2	0	0	0	0
Bin850	3	0	0	0	0	0	0	0	0	0	0	0	0	0	0	0	2	0	0	0	0	0	0	0	2	2	0	0	0	0	0	0	0	0	0	0	0	0	0	2	0	0	0	0	2	0	0	0	0
Bin851	3	0	0	0	0	0	0	0	0	0	0	0	0	0	0	0	2	0	0	0	0	0	0	0	2	2	0	0	0	0	0	0	0	0	0	0	0	0	0	2	0	0	0	0	2	0	0	0	0
Bin852	3	0	0	0	0	0	0	0	0	0	0	0	0	0	0	0	2	0	0	0	0	0	0	0	2	2	0	0	0	0	0	0	0	0	0	0	0	0	0	2	0	0	0	0	2	0	0	0	0
Bin853	3	0	0	0	0	0	0	0	0	0	0	0	0	0	0	0	2	0	0	0	0	0	0	0	2	2	0	0	0	0	0	0	0	0	0	0	0	0	0	2	0	0	0	0	2	0	0	0	0
Bin854	3	0	0	0	0	0	0	0	0	0	0	0	0	0	0	0	2	0	0	0	0	0	0	0	2	2	0	0	0	0	0	0	0	0	0	0	0	0	0	2	0	0	0	0	2	0	0	0	0
Bin855	3	0	0	0	0	0	0	0	0	0	0	0	0	0	0	0	2	0	0	0	0	0	0	0	2	2	0	0	0	0	0	0	0	0	0	0	0	0	0	2	0	0	0	0	2	0	0	0	0
Bin856	3	0	0	0	0	0	0	0	0	0	0	0	0	0	0	0	2	0	0	0	0	0	0	0	2	2	0	0	0	0	0	0	0	0	0	0	0	0	0	2	0	0	0	0	2	0	0	0	0
Bin857	3	0	0	0	0	0	0	0	0	0	0	0	0	0	0	0	2	0	0	0	0	0	0	0	2	2	0	0	0	0	0	0	0	0	0	0	0	0	0	2	0	0	0	0	2	0	0	0	0
Bin858	3	0	0	0	0	0	0	0	0	0	0	0	0	0	0	0	2	0	0	0	0	0	0	0	2	2	0	0	0	0	0	0	0	0	0	0	0	0	0	2	0	0	0	0	2	0	0	0	0
Bin859	3	0	0	0	0	0	0	0	0	0	0	0	0	0	0	0	2	0	0	0	0	0	0	0	2	2	0	0	0	0	0	0	0	0	0	0	0	0	0	2	0	0	0	0	2	0	0	0	0
Bin860	3	0	0	0	0	0	0	0	0	0	0	0	0	0	0	0	2	0	0	0	0	0	0	0	2	2	0	0	0	0	0	0	0	0	0	0	0	0	0	2	0	0	0	0	2	0	0	0	0
Bin861	3	0	0	0	0	0	0	0	0	0	0	0	0	0	0	0	2	0	0	0	0	0	0	0	2	2	0	0	0	0	0	0	0	0	0	0	0	0	0	2	0	0	0	0	2	0	0	0	0
Bin862	3	0	0	0	0	0	0	0	0	0	0	0	0	0	0	0	2	0	0	0	0	0	0	0	2	0	0	0	0	0	0	0	0	0	0	0	0	0	0	2	0	0	0	0	2	0	0	0	0
Bin863	3	0	0	0	0	0	0	0	0	0	0	0	0	0	0	0	2	0	0	0	0	0	0	0	2	0	0	0	0	0	0	0	0	0	0	0	0	0	0	2	0	0	0	0	2	0	0	0	0
Bin864	3	0	0	0	0	0	0	0	0	0	0	0	0	0	0	0	2	0	0	0	0	0	0	0	2	0	0	0	0	0	0	0	0	0	0	0	0	0	0	2	0	0	0	0	2	0	0	0	0
Bin865	3	0	0	0	0	0	0	0	0	0	0	0	0	0	0	0	2	0	0	0	0	0	0	0	2	0	0	0	0	0	0	0	0	0	0	0	0	0	0	2	0	0	0	0	2	0	0	0	0
Bin866	3	0	0	0	0	0	0	0	0	0	0	0	0	0	0	0	0	0	0	0	0	0	0	0	2	0	0	0	0	0	0	0	0	0	0	0	0	0	0	2	0	0	0	0	2	0	0	0	0
Bin867	3	0	0	0	0	0	0	0	0	0	0	0	0	0	0	0	0	0	0	0	0	0	0	0	2	0	0	0	0	0	0	0	0	0	0	0	0	0	0	2	0	0	0	0	2	0	0	0	0
Bin868	3	0	0	0	0	0	0	0	0	0	0	0	0	0	0	0	0	0	0	0	0	0	0	0	2	0	0	0	0	0	0	0	0	0	0	0	0	0	0	2	0	0	0	0	2	0	0	0	0
Bin869	3	0	0	0	0	0	0	0	0	0	0	0	0	0	0	0	0	0	0	0	0	0	0	0	2	0	0	0	0	0	0	0	0	0	0	0	0	0	0	2	0	0	0	0	2	0	0	0	0
Bin870	3	0	0	0	0	0	0	0	0	0	0	0	0	0	0	0	0	0	0	0	0	0	0	0	2	0	0	0	0	0	0	0	0	0	0	0	0	0	0	2	0	0	0	0	2	0	0	0	0
Bin871	3	0	0	0	0	0	0	0	0	0	0	0	0	0	0	0	0	0	0	0	0	0	0	0	2	0	0	0	0	0	0	0	0	0	0	0	0	0	0	2	0	0	0	0	2	0	0	0	0
Bin872	3	0	0	0	0	0	0	0	0	0	0	0	0	0	0	0	0	0	0	0	0	0	0	0	2	0	0	0	0	0	0	0	0	0	0	0	0	0	0	2	0	0	0	0	2	0	0	0	0
Bin873	3	0	0	0	0	0	0	0	0	0	0	0	0	0	0	0	0	0	0	0	0	0	0	0	2	0	0	0	0	0	0	0	0	0	0	0	0	0	0	2	0	0	0	0	2	0	0	0	0
Bin874	3	0	0	0	0	0	0	0	0	0	0	0	0	0	0	0	0	0	0	0	0	0	0	0	2	0	0	0	0	0	0	0	0	0	0	0	0	0	0	2	0	0	0	0	2	0	0	0	0
Bin875	3	0	0	0	0	0	0	0	0	0	0	0	0	0	0	0	0	0	0	0	0	0	0	0	2	0	0	0	0	0	0	0	0	0	0	0	0	0	0	2	0	0	0	0	2	0	0	0	0
Bin876	3	0	0	0	0	0	0	0	0	0	0	0	0	0	0	0	0	0	0	0	0	0	0	0	2	0	0	0	0	0	0	0	0	0	0	0	0	0	0	2	0	0	0	0	2	0	0	0	0
Bin877	3	0	0	0	0	0	0	0	0	0	0	0	0	0	0	0	0	0	0	0	0	0	0	0	2	0	0	0	0	0	0	0	0	0	0	0	0	0	0	2	0	0	0	0	2	0	0	0	0
Bin878	3	0	0	0	0	0	0	0	0	0	0	0	0	0	0	0	0	0	0	0	0	0	0	0	2	0	0	0	0	0	0	0	0	0	0	0	0	0	0	2	0	0	0	0	2	0	0	0	0
Bin879	3	0	0	0	0	0	0	0	0	0	0	0	0	0	0	0	0	0	0	0	0	0	0	0	2	0	0	0	0	0	0	0	0	0	0	0	0	0	0	2	0	0	0	0	0	0	0	0	0
Bin880	3	0	0	0	0	0	0	0	0	0	2	0	0	0	0	0	0	0	0	0	0	0	0	0	2	0	0	0	0	0	0	0	0	0	0	0	0	0	0	2	0	0	0	0	0	2	0	0	0
Bin881	3	0	0	0	0	0	0	0	0	0	2	0	0	0	0	0	0	0	0	0	0	0	0	0	2	0	0	0	0	0	0	0	0	0	0	0	0	0	0	2	0	0	0	0	0	2	0	0	0
Bin882	3	0	0	0	0	0	0	0	0	0	2	0	0	0	0	0	0	0	0	0	0	0	0	0	2	0	0	0	0	0	0	0	0	0	0	0	0	0	0	2	0	0	0	0	0	2	0	0	0
Bin883	3	0	0	0	0	0	0	0	0	0	2	0	0	0	0	0	0	0	0	0	0	0	0	0	2	0	0	0	0	0	0	0	0	0	0	0	0	0	0	2	0	0	0	0	0	2	0	0	0
Bin884	3	0	0	0	0	0	0	0	2	0	0	0	0	0	0	0	0	0	0	0	0	0	0	0	2	0	0	0	0	0	0	0	0	0	0	2	0	2	0	2	0	0	0	0	0	0	0	0	0
Bin885	3	0	0	0	0	0	0	0	2	0	0	0	0	0	0	0	0	0	0	0	0	0	0	0	2	0	0	0	0	0	0	0	0	0	0	2	0	2	0	2	0	0	0	0	0	0	0	0	0
Bin886	3	0	0	0	0	0	0	0	2	0	0	0	0	0	0	0	0	0	0	0	0	0	0	0	2	0	0	0	0	0	0	0	0	0	0	2	0	2	0	2	0	0	0	0	0	0	0	0	0
Bin887	3	0	0	0	0	0	0	0	2	0	0	0	0	0	0	0	0	0	0	0	0	0	0	0	2	0	0	0	0	0	0	0	0	0	0	2	0	2	0	2	0	0	0	0	0	0	0	0	0
Bin888	3	0	0	0	0	0	0	0	2	0	2	0	0	0	0	0	0	0	0	0	0	0	0	0	2	0	0	0	0	0	0	0	0	0	0	2	0	2	0	2	0	0	0	0	0	2	0	0	0
Bin889	3	0	0	0	0	0	0	0	2	0	2	0	0	0	0	0	0	0	0	0	0	0	0	0	2	0	0	0	0	0	0	0	0	0	0	2	0	2	0	2	0	0	0	0	0	2	0	0	0
Bin890	3	0	0	0	0	0	0	0	0	0	0	0	0	0	0	0	0	0	0	0	0	0	0	0	2	0	0	0	0	0	0	0	0	0	0	0	0	0	0	2	0	0	0	0	0	0	0	0	0
Bin891	3	0	0	0	0	0	0	0	0	0	0	0	0	0	0	0	0	0	0	0	0	0	0	0	2	0	0	0	0	0	0	0	0	0	0	0	0	0	0	2	0	0	0	0	0	0	0	0	0
Bin892	3	0	0	0	0	0	0	0	0	0	0	0	0	0	0	0	0	0	0	0	0	0	0	0	2	0	0	0	0	0	0	0	0	0	0	0	0	0	0	2	0	0	0	0	0	0	0	0	0
Bin893	3	0	0	0	0	0	0	0	0	0	0	0	0	0	0	0	0	0	0	0	0	0	0	0	2	0	0	0	0	0	0	0	0	0	0	0	0	0	0	2	0	0	0	0	0	0	0	0	0
Bin894	3	0	0	0	0	0	0	0	0	0	0	0	0	0	0	0	0	0	0	0	0	0	0	0	2	0	0	0	0	0	0	0	0	0	0	0	0	0	0	2	0	0	0	0	0	0	0	0	0
Bin895	3	0	0	0	0	0	0	0	0	0	0	0	0	0	0	0	0	0	0	0	0	0	0	0	2	0	0	0	0	0	0	0	0	0	0	0	0	0	0	2	0	0	0	0	0	0	0	0	0
Bin896	3	0	0	0	0	0	0	0	0	0	0	0	0	0	0	0	0	0	0	0	0	0	0	0	0	0	0	0	0	0	0	0	0	0	0	0	0	0	0	2	0	0	0	0	0	0	0	0	0
Bin897	3	0	0	0	0	0	0	0	0	0	0	0	0	0	0	0	0	0	0	0	0	0	0	0	0	0	0	0	0	0	0	0	0	0	0	0	0	0	0	2	0	0	0	0	0	0	0	0	0
Bin898	3	0	0	0	0	0	0	0	0	0	0	0	0	0	0	0	0	0	0	0	0	0	0	0	0	0	0	0	0	0	0	0	0	0	0	0	0	0	0	2	0	0	0	0	0	0	0	0	0
Bin899	3	0	0	0	0	0	0	0	0	0	0	0	0	0	0	0	0	0	0	0	0	0	0	0	0	0	0	0	0	0	0	0	0	0	0	0	0	0	0	2	0	0	0	0	0	0	0	0	0
Bin900	3	0	0	0	0	0	0	0	0	0	0	0	0	0	0	0	0	0	0	0	0	0	0	0	0	0	0	0	0	0	0	0	0	0	0	0	0	0	0	2	0	0	0	0	0	0	0	0	0
Bin901	3	0	0	0	0	0	0	0	0	0	0	0	0	0	0	0	0	0	0	0	0	0	0	0	0	0	0	0	0	0	0	0	0	0	0	0	0	0	0	2	0	0	0	0	0	0	0	0	0
Bin902	3	0	0	0	0	0	0	0	0	0	0	0	0	0	0	0	0	0	0	0	0	0	0	0	0	0	0	0	0	0	0	0	0	0	0	0	0	0	0	2	0	0	0	0	0	0	0	0	0
Bin903	3	0	0	0	0	0	0	0	0	0	0	0	0	0	0	0	0	0	0	0	0	0	0	0	0	0	0	0	0	0	0	0	0	0	0	0	0	0	0	2	0	0	0	0	0	0	0	0	0
Bin904	3	0	0	0	0	0	0	0	0	0	0	0	0	0	0	0	0	0	0	0	0	0	0	0	2	0	0	0	0	0	0	0	0	0	0	0	0	0	0	0	0	0	0	0	0	0	0	0	0
Bin905	3	0	0	0	0	0	0	0	0	0	0	0	0	0	0	0	0	0	0	0	0	0	0	0	2	0	0	0	0	0	0	0	0	0	0	0	0	0	0	0	0	0	0	0	0	0	0	0	0
Bin906	3	0	0	0	0	0	0	0	0	0	0	0	0	0	0	0	0	0	0	0	0	0	0	0	2	0	0	0	0	0	0	0	0	0	0	0	0	0	0	0	0	0	0	0	0	0	0	0	0
Bin907	3	0	0	0	0	0	0	0	0	0	0	0	0	0	0	0	0	0	0	0	0	0	0	0	2	0	0	0	0	0	0	0	0	0	0	0	0	0	0	0	0	0	0	0	0	0	0	0	0
Bin908	3	0	0	0	0	0	0	0	0	0	0	0	0	0	0	0	0	0	0	0	0	0	0	0	2	0	0	0	0	0	0	0	0	0	0	0	0	0	0	0	0	0	0	0	0	0	0	0	0
Bin909	3	0	0	0	0	0	0	0	0	0	0	0	0	0	0	0	0	0	0	0	0	0	0	0	2	0	0	0	0	0	0	0	0	0	0	0	0	0	0	0	0	0	0	0	0	0	0	0	0
Bin910	3	0	0	0	0	0	0	0	0	0	0	0	0	0	0	0	0	0	0	0	0	0	0	0	2	0	0	0	0	0	0	0	0	0	0	0	0	0	0	0	0	0	0	0	0	0	0	0	0
Bin911	3	0	0	0	0	0	0	0	0	0	0	0	0	0	0	0	0	0	0	0	0	0	0	0	2	0	0	0	0	0	0	0	0	0	0	0	0	0	0	0	0	0	0	0	0	0	0	0	0
Bin912	3	0	0	0	0	0	0	0	0	0	2	0	0	0	0	0	0	0	0	0	0	0	0	0	2	0	0	0	0	0	0	0	0	0	0	0	0	0	0	0	0	0	0	0	0	2	0	0	0
Bin913	3	0	0	0	0	0	0	0	0	0	2	0	0	0	0	0	0	0	0	0	0	0	0	0	2	0	0	0	0	0	0	0	0	0	0	0	0	0	0	0	0	0	0	0	0	2	0	0	0
Bin914	3	0	0	0	0	0	0	0	0	0	2	0	0	0	0	0	0	0	0	0	0	0	0	0	2	0	0	0	0	0	0	0	0	0	0	0	0	0	0	0	0	0	0	0	0	2	0	0	0
Bin915	3	0	0	0	0	0	0	0	2	0	2	0	0	0	0	0	0	0	0	0	0	0	0	0	0	0	0	0	0	0	0	0	0	0	0	0	0	2	0	0	0	0	0	0	0	2	0	0	2
Bin916	3	0	0	0	0	0	0	0	2	0	2	0	0	0	0	0	0	0	0	0	0	0	0	0	0	0	0	0	0	0	0	0	0	0	0	0	0	2	0	0	0	0	0	0	0	2	0	0	2
Bin917	3	0	0	0	0	0	0	0	2	0	2	0	0	0	0	0	0	0	0	0	0	0	0	0	0	0	0	0	0	0	0	0	0	0	0	0	0	0	0	0	0	0	0	0	0	2	0	0	2
Bin918	3	0	0	0	0	0	0	0	2	0	2	0	0	0	2	0	0	0	0	0	0	0	0	0	0	0	0	0	0	0	0	0	0	0	0	0	0	0	0	0	0	0	0	0	0	2	0	0	2
Bin919	3	0	0	0	0	0	0	0	0	0	0	0	0	0	2	0	0	0	0	0	0	0	0	0	0	0	0	0	0	0	0	0	0	0	0	0	0	0	0	0	0	0	0	0	0	0	0	0	0
Bin920	3	0	0	0	0	0	0	0	0	0	0	0	0	0	2	0	0	0	0	0	0	0	0	0	0	0	0	0	0	0	0	0	0	0	0	0	0	0	0	0	0	0	0	0	0	0	0	0	0
Bin921	3	0	0	0	0	0	0	0	2	0	2	0	0	0	2	0	0	0	0	0	0	0	0	0	0	0	0	0	0	0	0	0	0	0	0	2	2	2	0	0	0	0	0	0	0	2	0	0	2
Bin922	3	0	0	0	0	0	0	0	2	0	2	0	0	0	2	0	0	0	0	0	0	0	0	0	0	0	0	0	0	0	0	0	0	0	0	2	2	2	0	0	0	0	0	0	0	2	0	0	2
Bin923	3	0	0	0	0	0	0	0	2	0	2	0	0	0	2	0	0	0	0	0	0	0	0	0	0	0	0	0	0	0	0	0	0	0	0	2	2	2	0	0	0	0	0	0	0	2	0	0	0
Bin924	3	2	0	0	0	0	0	0	2	0	2	0	0	0	2	0	0	0	0	0	0	0	0	0	0	0	0	0	0	2	0	0	0	0	0	2	2	2	0	0	0	0	0	0	0	2	0	0	0
Bin925	3	2	0	0	0	0	0	0	0	0	0	0	0	0	2	0	0	2	0	0	0	0	0	0	0	0	0	0	2	2	0	0	0	0	0	0	0	0	0	0	0	0	0	0	0	0	0	0	0
Bin926	3	2	0	0	0	0	0	0	0	0	0	0	0	0	2	0	0	2	0	0	0	0	0	0	0	0	0	0	2	2	0	0	0	0	0	0	0	0	0	0	0	0	0	0	0	0	0	0	0
Bin927	3	2	0	0	0	0	0	0	0	0	0	0	0	0	2	0	0	2	0	0	0	0	0	0	0	0	0	0	2	2	0	0	0	0	0	0	0	0	0	0	0	0	0	0	0	0	0	0	0
Bin928	3	2	0	0	0	0	0	0	0	0	0	0	0	0	2	0	2	2	0	0	0	0	0	0	0	0	0	0	2	2	0	0	0	0	0	0	0	0	0	0	0	0	0	0	0	0	0	0	0
Bin929	3	2	0	0	0	0	0	0	0	0	0	0	0	0	2	0	2	2	0	0	0	0	0	0	0	0	0	0	2	2	0	0	0	0	0	0	0	0	0	0	0	0	0	0	0	0	0	0	0
Bin930	3	2	0	0	0	0	0	0	0	0	0	0	0	0	2	0	2	2	0	0	0	0	0	0	0	0	0	0	2	2	0	0	0	0	0	2	0	2	0	0	0	0	0	0	0	0	0	0	0
Bin931	3	2	0	0	0	0	0	0	0	0	0	0	0	0	2	0	2	2	0	0	0	0	0	0	0	0	0	0	2	2	0	0	0	0	0	2	0	2	0	0	0	0	0	0	0	0	0	0	0
Bin932	3	2	0	0	0	0	0	0	0	0	0	0	0	0	2	0	2	2	0	0	0	0	0	0	0	0	0	0	2	2	0	0	0	0	0	2	0	2	0	0	0	0	0	0	0	0	0	0	0
Bin933	3	2	0	0	0	0	0	0	0	0	0	0	0	0	2	0	2	2	0	0	0	0	0	0	0	0	0	0	2	2	0	0	0	0	0	2	0	2	0	0	0	0	0	0	0	0	0	0	0
Bin934	3	2	0	0	0	0	0	0	0	0	0	0	0	0	2	0	2	2	0	0	0	0	2	0	0	0	0	0	2	2	0	0	0	0	0	2	0	2	0	0	0	0	0	0	0	0	0	0	0
Bin935	3	2	0	0	0	0	0	0	0	0	0	0	0	0	2	0	2	2	0	0	2	0	2	0	0	0	0	0	2	2	0	0	0	0	0	2	0	2	0	0	0	0	0	0	0	0	0	0	0
Bin936	3	2	0	0	0	0	0	0	0	0	0	0	0	0	2	0	2	2	0	0	2	0	2	0	0	0	0	0	2	2	0	0	0	0	0	0	0	0	0	0	0	0	0	0	0	0	0	0	0
Bin937	3	2	0	0	0	0	0	0	0	0	0	0	0	0	2	0	2	2	0	0	2	0	2	0	0	0	0	0	2	2	0	0	0	0	0	0	0	0	0	0	0	0	0	0	0	0	0	0	0
Bin938	3	2	0	0	0	0	0	0	0	0	0	0	0	0	0	0	2	2	0	0	2	0	2	0	0	0	0	0	2	2	0	0	0	0	0	2	2	2	0	0	0	0	0	0	0	0	0	0	0
Bin939	3	2	0	0	0	0	0	0	0	0	0	0	0	0	0	0	2	2	0	0	2	0	2	0	0	0	0	0	2	2	0	0	0	0	0	0	0	0	0	0	0	0	0	0	0	0	0	0	0
Bin940	3	2	0	0	0	0	0	0	0	0	0	0	0	0	0	0	2	2	0	0	2	0	2	0	0	0	0	0	2	2	0	0	0	0	0	0	0	0	0	0	0	0	0	0	0	0	0	2	0
Bin941	3	2	0	2	0	0	0	0	0	0	0	0	0	0	0	0	2	2	0	0	2	0	2	0	0	0	0	0	2	2	0	0	0	0	0	0	0	0	0	0	0	0	0	0	0	0	0	2	0
Bin942	3	2	0	2	0	0	0	0	0	0	0	0	0	0	0	0	2	2	0	0	2	0	2	0	0	0	0	0	2	2	0	0	0	0	0	0	0	0	0	0	0	0	0	0	0	0	0	2	2
Bin943	3	2	0	2	0	0	0	0	0	0	0	0	0	0	0	0	2	2	0	0	2	0	2	0	0	0	0	0	2	2	0	0	0	0	0	0	0	0	0	0	0	0	0	0	0	0	0	2	2
Bin944	3	2	0	2	0	0	0	0	0	0	0	0	0	0	0	0	2	2	0	0	2	0	2	0	0	0	0	0	2	2	0	0	0	0	0	0	0	0	0	0	0	0	0	0	0	0	2	2	2
Bin945	3	2	0	2	0	2	0	0	0	0	0	0	0	0	0	0	2	2	0	0	2	0	2	0	0	0	0	0	2	2	0	0	0	0	0	0	0	0	0	0	0	0	0	0	0	0	2	2	2
Bin946	3	2	0	2	0	2	0	0	0	0	0	0	0	0	0	0	2	2	0	0	2	0	2	0	0	0	0	0	2	2	0	0	0	0	0	0	0	0	0	0	0	0	0	0	0	0	2	2	2
Bin947	3	2	0	2	0	2	0	0	0	0	0	0	0	0	0	0	2	2	0	0	2	0	2	0	0	0	0	0	2	2	0	0	0	0	0	0	0	0	0	0	0	0	0	0	0	0	2	2	2
Bin948	3	2	0	2	0	2	0	0	0	0	0	0	0	0	0	0	2	2	0	0	2	0	2	0	0	0	0	0	2	2	0	0	0	0	0	0	0	0	0	0	0	0	0	0	0	0	2	2	2
Bin949	3	2	0	2	0	2	0	0	0	0	0	0	0	0	0	0	2	2	0	0	2	0	2	0	0	0	0	0	2	2	0	0	0	0	0	0	0	0	0	0	0	0	0	0	0	0	2	2	2
Bin950	3	2	0	2	0	2	0	0	0	0	0	0	0	0	0	0	2	2	0	0	2	0	2	0	0	0	0	0	0	0	0	0	0	0	0	0	0	0	0	0	0	0	0	0	0	0	2	2	2
Bin951	3	2	0	2	0	2	0	0	0	0	0	0	0	0	0	0	2	2	0	0	2	0	2	0	0	0	2	0	0	0	0	0	0	0	0	2	0	0	0	0	0	0	0	0	0	0	2	2	0
Bin952	3	2	0	2	0	2	0	0	0	0	0	0	0	0	0	0	2	2	0	0	2	0	2	0	0	0	2	0	0	0	0	0	0	0	0	2	0	0	0	0	0	0	0	0	0	0	2	2	0
Bin953	3	2	0	2	0	2	0	0	0	0	0	0	0	0	0	0	2	2	0	0	2	0	2	0	0	0	2	0	0	0	0	0	0	0	0	2	0	0	0	0	0	0	0	0	0	0	2	2	0
Bin954	3	2	0	2	0	2	0	0	0	0	0	0	0	0	0	0	2	2	0	0	2	0	2	0	0	0	2	0	0	0	0	0	0	0	0	2	0	0	0	0	0	0	0	0	0	0	2	2	0
Bin955	3	2	0	2	0	2	0	0	0	0	0	0	0	0	0	0	2	2	0	0	2	0	0	0	0	0	2	0	0	0	0	0	0	0	0	2	0	0	0	0	0	0	0	0	0	0	2	2	0
Bin956	3	2	0	2	0	2	0	0	0	0	0	0	0	0	0	0	2	2	0	0	2	0	0	0	0	0	2	0	0	0	0	0	0	0	0	0	0	0	0	0	0	0	0	0	0	0	2	2	0
Bin957	3	2	0	2	0	2	0	0	0	0	0	0	0	0	0	0	2	2	0	0	2	0	0	0	0	0	2	0	0	0	0	0	0	0	0	0	0	0	0	0	0	0	0	0	0	0	2	2	0
Bin958	3	2	0	2	0	2	0	0	0	0	0	0	0	0	0	0	2	2	0	0	2	0	0	0	0	0	2	0	0	0	0	0	0	0	0	0	0	0	0	0	0	0	0	0	0	0	2	2	0
Bin959	3	2	0	2	0	2	0	0	0	0	0	0	0	0	0	0	2	2	0	0	2	0	0	0	0	0	2	0	0	0	0	0	0	0	0	0	0	0	0	0	0	0	0	0	0	0	2	2	0
Bin960	3	2	0	2	0	2	0	0	0	0	0	0	0	0	0	0	2	2	0	0	2	0	0	0	0	0	2	0	0	0	0	0	0	0	0	0	0	0	0	0	0	0	0	0	0	0	0	2	0
Bin961	3	2	0	2	0	2	0	0	0	0	0	0	0	0	0	0	2	2	0	0	2	0	0	0	0	0	2	0	0	0	0	0	0	0	0	0	0	0	0	0	0	0	0	0	0	0	0	2	0
Bin962	3	2	0	2	0	2	0	0	0	0	0	0	0	0	0	0	2	2	0	0	2	0	0	2	0	0	2	0	0	0	0	0	0	0	0	0	0	0	0	0	0	0	0	0	0	0	0	2	0
Bin963	3	2	0	2	0	2	0	0	0	0	0	0	0	0	0	0	2	2	0	0	2	0	0	2	0	0	2	0	0	0	0	0	0	0	0	0	0	0	0	0	0	0	0	0	0	0	0	2	0
Bin964	3	2	0	2	0	2	0	0	0	0	0	0	0	0	0	0	2	2	0	0	2	0	0	2	0	0	2	0	0	0	0	0	0	0	0	0	0	0	0	0	0	0	0	0	0	0	0	2	0
Bin965	3	2	0	2	0	2	0	0	0	0	0	0	0	0	0	0	2	2	0	0	2	0	0	2	0	0	2	0	0	0	0	0	0	0	0	0	0	0	0	0	0	0	0	0	0	0	0	2	0
Bin966	3	2	0	2	0	2	0	0	2	0	0	0	0	0	0	0	2	2	0	0	2	0	0	2	0	0	2	0	0	0	0	0	0	0	0	0	0	0	0	0	0	0	0	0	0	0	0	2	2
Bin967	3	2	0	2	0	2	0	0	2	0	0	0	0	0	0	0	2	2	0	0	2	0	0	2	0	0	2	0	0	0	0	0	0	0	0	0	0	0	0	0	0	0	0	0	0	0	0	2	2
Bin968	3	2	0	2	0	2	0	0	0	0	2	0	0	0	0	0	2	2	0	0	2	0	0	2	0	0	2	0	0	0	0	0	0	0	0	0	0	0	0	0	0	0	0	0	0	0	0	2	2
Bin969	3	2	0	2	0	2	0	0	0	0	2	0	0	0	0	0	2	2	0	0	2	0	0	2	0	0	2	0	0	0	0	0	0	0	0	0	0	0	0	0	0	0	0	0	0	0	0	2	2
Bin970	3	2	0	2	0	2	0	0	0	0	2	0	0	0	0	0	2	2	0	0	2	0	0	2	0	0	2	0	0	0	0	0	0	0	0	0	0	0	0	0	0	0	0	0	0	0	0	2	0
Bin971	3	2	0	2	0	2	0	0	0	0	2	0	0	0	0	0	2	2	0	0	2	0	0	2	0	0	2	0	0	0	0	0	0	0	0	0	0	0	0	0	0	0	0	0	0	0	0	2	0
Bin972	3	2	0	2	0	2	0	0	0	0	2	0	0	0	0	0	2	2	0	0	2	0	0	2	0	0	2	0	0	0	0	0	0	0	0	0	0	0	0	0	0	0	0	0	0	0	0	2	0
Bin973	3	2	0	2	0	2	0	0	0	0	2	0	0	0	0	0	2	2	0	0	2	0	0	2	0	0	2	0	0	0	0	0	0	0	0	0	0	0	0	0	0	0	0	0	0	0	0	2	0
Bin974	3	2	0	2	0	2	0	0	0	0	2	0	0	0	0	0	2	2	0	0	2	0	0	2	0	0	2	0	0	0	0	0	0	0	0	0	0	0	0	0	0	0	0	0	0	0	0	2	0
Bin975	3	2	0	2	0	2	0	0	0	0	2	0	0	0	0	0	2	2	0	0	2	0	0	2	0	0	2	0	0	0	0	0	0	0	0	0	0	0	0	0	0	0	0	0	0	0	0	2	0
Bin976	3	2	0	2	0	2	0	0	0	0	2	0	0	0	0	0	2	2	0	0	2	0	0	2	0	0	2	0	0	0	0	0	0	0	0	0	0	0	0	0	0	0	0	0	0	0	2	2	0
Bin977	3	2	0	2	0	2	0	0	0	0	2	0	0	0	0	0	2	2	0	0	2	0	0	2	0	0	2	0	0	0	0	0	0	0	0	0	0	0	0	0	0	0	0	0	0	0	2	2	0
Bin978	3	2	0	2	0	2	0	0	0	0	2	0	0	0	0	0	2	2	0	0	2	0	0	2	0	0	2	0	0	0	0	0	0	0	0	0	0	0	0	0	0	0	0	0	0	0	2	2	0
Bin979	3	2	0	2	0	2	0	0	0	0	2	0	0	0	0	0	2	2	0	0	2	0	0	0	0	0	2	0	0	0	0	0	0	0	0	0	0	0	0	0	0	0	0	0	0	0	2	2	0
Bin980	3	2	0	2	0	2	0	0	0	0	2	0	2	0	0	0	2	2	0	0	2	0	0	0	0	0	2	0	0	0	0	0	0	0	0	0	0	0	0	0	0	0	0	0	0	0	2	2	0
Bin981	3	2	0	2	0	2	0	0	0	0	2	0	2	0	0	0	2	2	0	0	2	0	0	0	0	0	2	0	0	0	0	0	0	0	0	0	0	0	0	0	0	0	0	0	0	0	2	2	0
Bin982	3	2	0	2	0	2	0	0	0	0	2	0	2	0	0	0	2	2	0	0	2	0	0	0	0	0	2	0	0	0	0	0	0	0	0	0	0	0	0	0	0	0	0	0	0	0	2	2	0
Bin983	3	2	0	2	0	2	0	0	0	0	2	0	2	0	0	0	2	2	0	0	2	0	0	0	0	0	2	0	0	0	0	0	0	0	0	0	0	0	0	0	0	0	0	0	0	0	2	2	0
Bin984	3	2	0	2	0	2	0	0	2	0	2	0	2	0	0	0	2	2	0	0	2	0	0	0	0	0	2	0	0	0	0	0	0	0	0	0	0	0	0	0	0	0	0	0	0	0	2	2	0
Bin985	3	2	0	2	0	2	0	0	2	0	2	0	2	0	0	0	2	2	0	0	2	0	0	0	0	0	2	0	0	0	0	0	0	0	0	0	0	0	0	0	0	0	0	0	0	0	0	2	0
Bin986	3	2	0	2	0	2	0	0	2	0	2	0	2	0	0	0	2	2	0	0	2	0	0	0	0	0	2	0	0	0	0	0	0	0	0	0	0	0	0	0	0	0	0	0	0	0	0	2	0
Bin987	3	2	0	2	0	2	0	0	0	0	2	0	2	0	0	0	2	2	0	0	2	0	0	0	0	0	2	0	0	0	0	0	0	0	0	0	0	0	0	0	0	0	0	0	0	0	0	2	0
Bin988	3	2	0	2	0	2	0	0	0	0	2	0	2	0	0	0	2	0	0	0	2	0	0	0	0	0	2	0	0	0	0	0	0	0	0	0	0	0	0	0	0	0	0	0	0	0	0	2	0
Bin989	3	2	0	2	0	2	0	0	0	0	2	0	2	0	0	0	2	0	0	0	2	0	0	0	0	0	2	0	0	0	0	0	0	0	0	0	0	0	0	0	0	0	0	0	0	0	0	2	0
Bin990	3	2	0	2	0	2	0	0	0	0	2	0	2	0	0	0	2	0	0	0	2	0	0	0	0	0	2	0	0	0	0	0	0	0	0	0	0	0	0	0	0	0	0	0	0	0	2	2	0
Bin991	3	2	0	2	0	2	0	0	0	0	2	0	2	0	0	0	2	0	0	0	2	0	0	0	0	0	2	0	0	0	0	0	0	0	0	0	0	0	0	0	0	0	0	0	0	0	2	2	0
Bin992	3	2	0	2	0	2	0	0	0	0	2	0	2	0	0	0	2	0	0	0	2	0	0	0	0	0	2	0	0	0	0	0	0	0	0	0	0	0	0	0	0	0	0	0	0	0	2	2	0
Bin993	3	2	2	2	0	2	0	0	0	0	2	0	2	0	0	0	2	0	0	0	2	2	0	0	0	0	2	0	0	0	0	0	0	0	0	0	0	0	0	0	0	0	0	0	0	0	2	2	0
Bin994	3	2	2	2	0	2	0	0	0	0	2	0	2	0	0	0	2	0	0	0	2	2	0	2	0	0	2	0	0	0	0	0	0	0	0	0	0	0	0	0	0	0	0	0	0	0	2	2	0
Bin995	3	2	2	2	0	0	0	0	0	0	2	0	2	0	0	0	2	0	0	0	2	2	0	2	0	0	2	0	0	0	0	0	0	0	0	0	2	0	0	0	0	0	0	0	0	0	2	2	0
Bin996	3	2	2	2	0	0	0	0	0	0	2	0	2	0	0	0	2	0	0	0	2	2	0	2	0	0	2	0	0	0	0	0	0	0	0	0	2	0	0	0	0	0	0	0	0	0	2	2	0
Bin997	3	2	2	2	0	0	0	0	0	0	2	0	2	0	0	0	2	0	0	0	2	2	0	2	0	0	2	0	0	0	0	0	0	0	0	0	2	0	0	0	0	0	0	0	0	0	2	2	0
Bin998	3	2	2	2	0	0	0	0	2	0	2	0	2	0	0	0	2	0	0	0	2	2	0	2	0	0	2	0	0	0	0	0	0	0	0	0	2	0	0	0	0	0	0	0	0	0	2	2	0
Bin999	3	2	2	2	0	0	0	0	2	0	2	0	2	0	0	0	2	0	0	0	2	2	0	2	0	0	2	0	0	0	0	0	0	0	0	0	2	0	0	0	0	0	0	0	0	0	2	2	0
Bin1000	3	2	2	2	0	0	0	0	2	0	0	0	2	0	0	0	2	0	0	0	2	2	0	2	0	0	2	0	0	0	0	0	0	0	0	0	2	0	0	0	0	0	0	0	0	0	2	2	0
Bin1001	3	2	2	0	0	0	0	0	0	0	0	0	2	0	0	0	2	0	0	0	2	2	0	2	0	0	2	0	0	0	0	0	0	0	0	0	2	0	0	0	0	0	0	0	0	0	2	2	0
Bin1002	3	2	2	0	0	0	0	0	0	0	0	0	2	0	0	0	2	0	0	0	2	2	0	2	0	0	2	0	0	0	0	0	0	0	0	0	0	0	0	0	0	0	0	0	0	0	2	2	0
Bin1003	3	2	2	0	0	0	0	0	0	0	0	0	2	0	0	0	2	0	0	0	2	2	0	2	0	0	2	0	0	0	0	0	0	0	0	0	0	0	0	0	0	0	0	0	0	0	2	2	0
Bin1004	3	2	2	0	0	0	0	0	0	0	0	0	2	0	0	0	2	0	0	0	2	2	0	2	0	0	2	0	0	0	0	0	0	0	0	0	0	0	0	0	0	0	0	0	0	0	2	2	0
Bin1005	3	2	2	0	0	0	0	0	0	0	0	0	2	0	0	0	2	0	0	0	2	2	0	2	0	0	2	0	0	0	0	0	0	0	0	0	0	0	0	0	0	0	0	0	0	0	2	2	0
Bin1006	3	2	2	0	0	0	0	0	0	0	0	0	2	0	0	0	2	0	0	0	2	2	0	2	0	0	0	0	0	0	0	0	0	0	0	0	0	0	0	0	0	0	0	0	0	0	2	2	0
Bin1007	3	2	2	0	0	0	0	0	0	0	0	0	2	0	0	0	2	0	0	0	2	2	0	2	0	0	0	0	0	0	0	0	0	0	0	0	0	0	0	0	0	0	0	0	0	0	2	2	0
Bin1008	3	2	2	0	0	0	0	0	0	0	0	0	2	0	0	0	2	0	0	0	2	2	0	2	0	0	0	0	0	0	0	0	0	0	0	0	0	0	0	0	0	0	0	0	0	0	2	2	0
Bin1009	3	2	2	0	0	0	0	0	0	0	0	0	2	0	0	0	2	0	0	0	2	2	0	2	0	0	0	0	0	0	0	0	0	0	0	0	0	0	0	0	0	0	0	0	0	0	2	2	0
Bin1010	3	2	2	0	0	0	0	0	0	0	0	0	2	0	0	0	2	0	0	0	2	2	0	2	0	0	0	0	0	0	0	0	0	0	0	0	0	0	0	0	0	0	0	0	0	0	2	2	0
Bin1011	3	2	2	0	0	0	2	0	0	0	0	0	2	0	0	0	2	0	0	0	2	2	0	2	0	0	0	0	0	0	0	0	0	0	0	0	0	0	0	0	0	0	0	0	0	0	2	2	0
Bin1012	3	2	2	0	0	0	2	0	0	0	0	0	2	0	0	0	2	0	0	0	2	2	0	2	0	0	0	0	0	0	0	0	0	0	0	0	0	0	0	0	0	0	0	0	0	0	2	2	0
Bin1013	3	2	2	0	0	0	2	0	0	0	0	0	2	0	0	0	2	0	0	0	2	2	0	2	0	0	0	0	0	0	0	0	0	0	0	0	0	0	0	0	0	0	0	0	0	0	2	2	0
Bin1014	3	2	2	0	0	0	2	0	0	0	0	0	2	0	0	0	2	0	0	0	2	0	0	0	0	0	0	0	0	0	0	0	0	0	0	0	0	0	0	0	0	0	0	0	0	0	2	2	0
Bin1015	3	2	2	0	0	0	2	0	0	0	0	0	2	0	0	0	2	0	0	0	2	0	0	0	0	0	0	0	0	0	0	0	0	0	0	0	0	0	0	0	0	0	0	0	0	0	2	2	0
Bin1016	3	2	2	0	0	0	2	0	0	0	0	0	2	0	0	0	0	0	0	0	2	0	0	0	0	0	0	0	2	2	0	0	0	0	0	2	0	0	0	0	0	0	0	0	0	0	2	2	0
Bin1017	3	2	2	0	0	0	2	0	2	0	0	0	2	0	0	0	0	0	0	0	2	0	0	0	0	0	0	0	2	2	0	0	0	0	0	2	0	0	0	0	0	0	0	0	0	0	2	2	0
Bin1018	3	2	2	0	0	0	2	0	2	0	0	0	2	0	0	0	0	0	0	0	2	0	0	0	0	0	0	0	2	2	0	0	0	0	0	2	0	0	0	0	0	0	0	0	0	0	2	2	0
Bin1019	3	2	2	0	0	0	2	0	2	0	0	0	2	0	0	0	0	0	0	0	2	0	0	0	0	0	0	0	2	2	0	0	0	0	0	2	0	0	0	0	0	0	0	0	0	0	2	2	0
Bin1020	3	2	2	0	0	0	2	0	2	0	0	0	2	0	0	0	0	0	0	0	2	0	0	0	0	0	0	0	2	2	0	0	0	0	0	2	0	0	0	0	0	0	0	0	0	0	2	2	0
Bin1021	3	2	2	0	0	0	2	0	2	0	0	0	2	0	0	0	0	0	0	0	2	0	0	0	0	0	0	0	2	2	0	0	0	0	0	2	0	0	0	0	0	0	0	0	0	0	2	2	0
Bin1022	3	2	2	0	0	0	2	0	2	0	0	0	2	0	0	0	0	0	0	0	2	0	0	0	0	0	0	0	2	2	0	0	0	0	0	2	2	0	0	0	0	0	0	0	0	0	2	2	0
Bin1023	3	2	2	0	0	0	2	0	2	0	0	0	2	0	0	0	0	0	0	0	2	0	0	0	0	0	0	0	2	2	0	0	0	0	0	2	2	0	0	0	0	0	0	0	0	0	2	2	0
Bin1024	3	2	2	0	0	0	2	0	0	0	0	0	2	0	0	0	0	0	0	0	2	0	0	0	0	0	0	0	2	2	0	0	0	0	0	0	0	0	0	0	0	0	0	0	0	0	2	2	0
Bin1025	3	2	2	0	0	0	2	0	0	0	0	0	2	0	0	0	0	0	0	0	2	0	0	0	0	0	0	0	2	2	0	0	0	0	0	0	0	0	0	0	0	0	0	0	0	0	2	2	0
Bin1026	3	2	2	0	0	0	2	0	0	0	0	0	2	0	0	0	0	0	0	0	2	0	0	0	0	0	0	0	2	2	0	0	0	0	0	0	0	0	0	0	0	0	0	0	0	0	2	2	0
Bin1027	3	2	2	0	0	0	2	0	0	0	0	0	2	0	0	0	0	0	0	0	2	0	0	0	0	0	0	0	2	2	0	0	0	0	0	0	0	0	0	0	0	0	0	0	0	0	2	2	0
Bin1028	3	2	0	0	0	0	2	0	0	0	0	0	2	0	0	0	0	0	0	0	2	0	0	0	0	0	0	0	2	2	0	0	0	0	0	0	0	0	0	0	0	0	0	0	0	0	2	2	0
Bin1029	3	2	0	0	0	0	2	0	0	0	0	0	2	0	0	0	0	0	0	0	2	0	0	0	0	0	0	0	2	2	0	0	0	0	0	0	0	0	0	0	0	0	0	0	0	0	2	2	0
Bin1030	3	2	0	0	0	0	2	0	0	0	0	0	2	0	0	0	0	0	0	0	2	0	0	0	0	0	0	0	2	2	0	0	0	0	0	0	0	0	0	0	0	0	0	0	0	0	2	2	0
Bin1031	3	2	0	0	0	0	2	0	0	0	0	0	2	0	0	0	0	0	0	0	2	0	0	0	0	0	0	0	2	2	0	0	0	0	0	0	0	0	0	0	0	0	0	0	0	0	2	2	0
Bin1032	3	2	0	0	0	0	2	0	0	0	0	0	2	0	0	0	0	0	0	0	2	0	0	0	0	0	0	0	2	2	0	0	0	0	0	0	0	0	0	0	0	0	0	0	0	0	2	2	0
Bin1033	3	2	2	0	0	0	2	0	0	0	0	0	2	0	0	0	0	0	0	0	2	0	0	0	0	0	0	0	2	2	0	0	0	0	0	0	0	0	0	0	0	0	0	0	0	0	2	2	0
Bin1034	3	2	2	0	0	0	2	0	0	0	0	0	2	0	0	0	0	0	0	0	2	0	0	0	0	0	0	0	2	2	0	0	0	0	0	0	0	0	0	0	0	0	0	0	0	0	2	2	0
Bin1035	3	2	2	0	0	0	2	0	0	0	0	0	2	0	0	0	0	0	0	0	2	0	0	0	0	0	0	0	2	2	0	0	0	0	0	0	0	0	0	0	0	0	0	0	0	0	2	2	0
Bin1036	3	2	2	0	0	0	2	0	0	0	0	0	2	0	0	0	0	0	0	0	2	0	0	0	0	0	0	0	2	2	0	0	0	0	0	0	0	0	0	0	0	0	0	0	0	0	2	2	0
Bin1037	3	2	2	0	0	0	2	0	0	0	0	0	2	0	0	0	0	0	0	0	2	0	0	0	0	0	0	0	2	2	0	0	0	0	0	0	0	0	0	0	0	0	0	0	0	0	2	2	0
Bin1038	3	2	2	0	0	0	2	0	0	0	0	0	2	0	0	0	0	0	0	0	2	0	0	0	0	0	2	0	2	2	0	0	0	0	0	0	0	0	0	0	0	0	0	0	0	0	2	2	0
Bin1039	3	2	2	0	0	0	2	0	0	0	0	0	2	0	0	0	0	0	0	0	2	0	0	0	0	0	2	0	2	2	0	0	0	0	0	0	0	0	0	0	0	0	0	0	0	0	2	2	0
Bin1040	3	2	2	0	0	0	2	0	0	0	0	0	2	0	0	0	0	0	0	0	2	0	0	0	0	0	2	0	2	2	0	0	0	0	0	0	0	0	0	0	0	0	0	0	0	0	2	2	0
Bin1041	3	2	2	0	0	0	2	0	0	0	0	0	0	0	0	0	0	0	0	0	2	0	0	0	0	0	2	0	2	2	0	0	0	0	0	0	0	0	0	0	0	0	0	0	0	0	2	2	0
Bin1042	3	2	2	0	0	0	2	0	0	0	0	0	0	0	0	0	0	0	0	0	2	0	0	0	0	0	2	0	2	2	0	0	0	0	0	2	0	0	0	0	0	0	0	0	0	0	2	2	2
Bin1043	3	2	0	0	0	0	2	0	0	0	0	0	0	0	0	0	0	0	0	0	2	0	0	0	0	0	2	0	2	2	0	0	0	0	0	2	0	0	0	0	0	0	0	0	0	0	2	2	2
Bin1044	3	2	0	0	0	0	2	0	0	0	0	0	0	0	0	0	0	0	0	0	2	0	0	0	0	0	2	0	2	2	0	0	0	0	0	2	0	0	0	0	0	0	0	0	0	0	2	2	2
Bin1045	3	2	0	0	0	0	2	0	0	0	0	0	0	0	0	0	0	0	0	0	2	0	0	0	0	0	2	0	2	2	0	0	0	0	0	2	0	0	0	0	0	0	0	0	0	0	2	2	2
Bin1046	3	2	0	0	0	0	2	0	0	0	0	0	0	0	0	0	0	0	0	0	2	0	0	0	0	0	2	0	2	2	0	0	0	0	0	0	0	0	0	0	0	0	0	0	0	0	2	2	2
Bin1047	3	2	0	0	0	0	2	0	0	0	0	0	0	0	0	0	0	0	0	0	2	0	0	0	0	0	2	0	2	2	0	0	0	0	0	0	0	0	0	0	0	0	0	0	0	0	2	2	2
Bin1048	3	2	0	0	0	0	2	0	0	0	0	0	0	0	0	0	0	0	0	0	2	0	0	0	0	0	2	0	2	2	0	0	0	0	0	0	0	0	0	0	0	0	0	0	0	0	2	2	2
Bin1049	3	2	0	0	0	0	2	0	0	0	0	0	0	0	0	0	0	0	2	0	2	0	0	0	0	0	2	0	2	2	0	0	0	0	0	0	0	0	0	0	0	0	0	0	0	0	2	2	2
Bin1050	3	2	0	0	2	0	2	2	0	0	0	0	0	0	0	0	0	0	2	0	2	0	0	0	0	0	2	0	2	2	0	0	0	0	0	0	0	0	0	0	0	0	0	0	0	0	2	2	2
Bin1051	3	2	0	0	2	0	2	2	0	0	0	0	0	0	0	0	0	0	2	0	2	0	0	0	0	0	2	0	2	2	0	0	0	0	0	0	0	0	0	0	0	0	0	0	0	0	2	2	2
Bin1052	3	2	0	0	2	0	2	2	0	0	0	0	0	0	0	0	0	0	2	0	2	0	0	0	0	0	2	0	2	2	0	0	0	0	0	0	0	0	0	0	0	0	0	0	0	0	2	2	2
Bin1053	3	2	0	0	2	0	2	2	0	0	0	0	0	0	0	0	0	0	2	0	2	0	0	0	0	0	2	0	2	2	0	0	0	0	0	0	0	0	0	0	0	0	0	0	0	0	2	2	2
Bin1054	3	2	0	0	2	0	2	2	0	0	0	0	2	0	0	0	0	0	2	2	2	0	0	0	0	0	2	0	2	2	0	0	0	0	0	0	0	0	0	0	0	0	0	0	0	0	2	2	2
Bin1055	3	2	0	0	2	0	2	2	0	0	0	0	2	0	0	0	0	0	0	2	2	0	0	0	0	0	2	0	2	2	0	0	0	0	0	0	0	0	0	0	0	0	0	0	0	0	2	2	2
Bin1056	3	2	0	0	2	0	2	2	0	0	0	0	2	0	0	0	0	0	0	2	2	0	0	0	0	0	2	0	2	2	0	0	0	0	0	0	0	0	0	0	0	0	0	0	0	0	0	2	2
Bin1057	3	2	0	0	2	0	2	2	0	0	0	0	2	0	0	0	0	0	0	2	2	0	0	0	0	0	2	0	2	2	0	0	0	0	0	0	0	0	0	0	0	0	0	0	0	0	0	2	2
Bin1058	3	2	0	0	2	0	2	2	0	0	0	0	2	0	0	0	0	0	0	2	2	0	0	0	0	0	2	0	2	2	0	0	0	0	0	0	0	0	0	0	0	0	0	0	0	0	2	2	2
Bin1059	3	2	0	0	2	0	2	2	0	0	0	0	2	0	0	0	0	0	0	2	2	0	0	0	0	0	0	0	2	2	0	0	0	0	0	0	0	0	0	0	0	0	0	0	0	0	2	2	2
Bin1060	3	2	0	0	2	0	2	2	0	0	0	0	2	0	0	0	0	0	0	2	2	0	0	0	0	0	0	0	2	2	0	0	0	0	0	0	0	0	0	0	0	0	0	0	0	0	2	2	2
Bin1061	3	2	0	0	2	0	2	2	0	0	0	0	2	0	0	0	0	0	0	2	2	0	0	0	0	0	0	0	2	2	0	0	0	0	0	0	0	0	0	0	0	0	0	0	0	0	2	2	2
Bin1062	3	2	0	0	2	0	2	2	0	0	0	0	2	0	0	0	0	0	0	2	2	0	0	0	0	0	0	0	2	2	0	0	0	0	0	0	0	0	0	0	0	0	0	0	0	0	2	2	2
Bin1063	3	2	0	0	2	0	2	2	0	0	0	0	2	0	0	0	0	0	0	2	2	0	0	0	0	0	0	0	2	2	0	0	0	0	0	0	0	0	0	0	0	0	0	0	0	0	2	2	2
Bin1064	3	2	0	0	2	0	2	2	0	0	0	0	2	0	0	0	0	0	0	2	2	0	0	0	0	0	0	0	2	2	0	0	0	0	0	0	0	0	0	0	0	0	0	0	0	0	2	2	2
Bin1065	3	2	0	0	2	0	2	2	0	0	0	0	2	0	0	0	0	0	0	2	2	0	0	2	0	0	0	0	2	2	0	0	0	0	0	0	0	0	0	0	0	0	0	0	0	0	2	2	2
Bin1066	3	2	0	0	2	0	2	2	0	0	0	0	2	0	0	0	0	0	0	2	2	0	0	2	0	0	0	0	2	2	0	0	0	0	0	0	0	0	0	0	0	0	0	0	0	0	2	2	2
Bin1067	3	2	0	0	0	0	2	0	0	0	0	0	2	0	0	0	0	0	2	2	2	0	0	2	0	0	0	0	2	2	0	0	0	0	0	0	0	0	0	0	0	0	0	0	0	0	2	2	2
Bin1068	3	2	0	0	0	0	2	0	0	0	0	0	2	0	0	0	0	0	2	2	2	0	0	2	0	0	0	0	2	2	0	0	0	0	0	0	0	0	0	0	0	0	0	0	0	0	2	2	2
Bin1069	3	2	0	0	0	0	2	0	0	0	0	0	2	0	0	0	0	0	2	2	2	0	0	2	0	0	0	0	2	2	0	0	0	0	0	0	0	0	0	0	0	0	0	0	0	0	2	2	2
Bin1070	3	2	0	0	0	0	2	0	0	0	0	0	2	0	0	0	0	0	2	2	2	0	0	2	0	0	0	0	2	2	0	0	0	0	0	0	0	0	0	0	0	0	0	0	2	0	2	2	2
Bin1071	3	2	0	0	0	0	2	0	0	0	0	0	2	0	0	0	0	0	2	2	2	0	0	2	0	0	0	0	2	2	0	0	0	0	0	0	0	0	0	0	0	0	0	0	2	0	2	2	2
Bin1072	3	2	0	0	0	0	2	0	0	0	0	0	2	0	0	0	0	0	2	2	2	0	0	2	0	0	0	0	2	2	0	0	0	0	0	0	0	0	0	0	0	0	0	0	2	0	0	0	2
Bin1073	3	2	0	0	0	0	2	0	0	0	0	0	2	0	0	0	0	0	2	2	2	0	0	2	0	0	0	0	2	2	0	0	0	0	0	0	0	0	0	0	0	0	0	0	2	0	0	0	2
Bin1074	3	2	0	0	0	0	2	0	0	0	0	0	2	0	0	0	0	0	2	2	2	0	0	2	0	0	0	0	2	2	0	0	0	0	0	0	0	0	0	0	0	0	0	0	2	0	0	0	2
Bin1075	3	2	0	0	0	0	2	0	0	0	0	0	2	0	0	0	0	0	2	2	2	0	0	2	0	0	0	0	2	2	0	0	0	0	0	0	0	0	0	0	0	0	0	0	2	0	0	0	2
Bin1076	3	0	0	0	0	0	2	0	0	0	0	0	2	0	0	0	0	0	2	2	2	0	0	2	0	0	0	0	2	2	0	0	0	0	0	0	0	0	0	0	0	0	0	0	2	0	0	0	0
Bin1077	3	0	0	0	0	0	2	0	0	0	0	0	2	0	0	0	0	0	2	2	2	0	0	0	0	0	0	0	0	0	0	0	0	0	0	0	0	0	0	0	0	0	0	0	2	0	0	0	0
Bin1078	3	0	0	0	0	0	2	0	0	0	0	0	2	0	0	0	0	0	2	2	2	0	0	0	0	0	0	0	0	0	0	0	0	0	0	0	0	0	0	0	0	0	0	0	2	0	0	0	0
Bin1079	3	0	0	0	0	0	2	0	0	0	0	0	2	0	0	0	0	0	2	2	2	0	0	0	0	0	0	0	0	0	0	0	0	0	0	0	0	0	0	0	0	0	0	0	2	0	0	0	0
Bin1080	3	0	0	0	0	0	2	0	0	0	0	0	2	0	0	0	0	0	2	2	2	0	0	0	0	0	0	0	0	0	0	0	0	0	0	0	0	0	0	0	0	0	0	0	2	0	0	0	0
Bin1081	3	0	0	0	0	0	2	0	0	0	0	0	2	0	0	0	0	0	2	2	2	0	0	0	0	0	0	0	0	0	0	0	0	0	0	0	0	0	0	0	0	0	0	0	2	0	0	0	0
Bin1082	3	0	0	0	0	0	2	0	0	0	0	0	2	0	0	0	0	0	2	2	2	0	0	0	0	0	0	0	0	0	0	0	0	0	0	0	0	0	0	0	0	0	0	0	2	0	0	0	0
Bin1083	3	0	0	0	0	0	2	0	0	0	0	0	2	0	0	0	0	0	2	2	2	0	0	0	0	0	0	0	0	0	0	0	0	0	0	0	0	0	0	0	0	0	0	0	2	0	0	0	0
Bin1084	3	0	0	0	0	0	2	0	2	0	0	0	2	0	0	0	0	0	2	2	2	0	0	0	0	0	0	0	0	0	0	0	0	0	0	0	0	0	0	0	0	0	0	0	2	0	0	0	0
Bin1085	3	0	0	0	0	0	2	0	2	0	0	0	2	0	0	0	0	0	2	2	2	0	0	0	0	0	0	0	0	0	0	0	0	0	0	0	0	0	0	0	0	0	0	0	2	0	0	0	0
Bin1086	3	0	0	0	0	0	2	0	2	0	0	0	2	0	0	0	0	0	2	2	2	0	0	0	0	0	0	0	0	0	0	0	0	0	0	0	0	0	0	0	0	0	0	0	2	0	0	0	0
Bin1087	3	0	0	0	0	0	2	0	2	0	0	0	2	0	0	0	0	0	2	2	2	0	0	0	0	0	0	0	0	0	0	0	0	0	0	0	0	0	0	0	0	0	0	0	2	0	0	0	0
Bin1088	3	0	0	0	0	0	2	0	0	0	0	0	2	0	0	0	0	0	2	2	2	0	0	0	0	0	0	0	0	0	0	0	0	0	0	0	0	0	0	0	0	0	0	0	2	0	0	0	0
Bin1089	3	0	0	0	0	0	2	0	0	0	0	0	2	0	0	0	0	0	2	2	2	0	0	0	0	0	0	0	0	0	0	0	0	0	0	0	0	0	0	0	0	0	0	0	2	0	0	0	0
Bin1090	3	0	0	0	0	0	2	0	0	0	0	0	2	2	0	0	0	0	2	2	2	0	0	0	0	0	0	0	0	0	0	0	0	0	0	0	0	0	0	0	0	0	0	0	2	0	0	0	0
Bin1091	3	0	0	0	0	0	2	0	0	0	0	0	2	2	0	0	0	0	2	2	2	0	0	0	0	0	0	0	0	0	0	0	0	0	0	0	0	0	0	0	0	0	0	0	2	0	0	0	0
Bin1092	3	0	0	0	0	0	2	0	0	0	0	0	2	2	0	0	0	0	2	2	2	0	0	0	0	0	0	0	0	0	0	0	0	0	0	0	0	0	0	0	0	0	0	0	2	0	0	0	0
Bin1093	3	0	0	0	0	0	2	0	0	0	0	0	2	2	0	0	0	0	2	2	2	0	0	0	0	0	0	0	0	0	0	0	0	0	0	0	0	0	0	0	0	0	0	0	2	0	0	0	0
Bin1094	3	0	0	0	0	0	2	0	0	0	0	0	2	2	0	0	0	0	2	2	2	0	0	0	0	0	0	0	0	0	0	0	0	0	0	0	0	0	0	0	0	0	0	0	2	0	0	0	2
Bin1095	3	0	0	0	0	0	2	0	0	0	0	0	2	2	0	0	0	0	2	2	2	0	0	0	0	0	0	0	0	0	0	0	0	0	0	0	0	0	0	0	0	0	0	2	2	0	0	0	2
Bin1096	3	0	0	0	0	0	2	0	0	0	0	0	2	2	0	0	0	0	2	2	2	0	0	0	0	0	0	0	0	0	0	0	0	0	0	0	0	0	0	0	0	0	0	2	2	0	0	0	2
Bin1097	3	0	0	0	0	0	2	0	0	0	0	0	2	2	2	0	0	0	2	2	2	0	0	0	0	0	0	0	0	0	0	0	0	0	0	0	0	0	0	0	0	0	0	2	2	0	0	0	2
Bin1098	3	0	0	0	0	0	2	0	0	0	0	2	2	2	2	0	0	0	2	2	2	2	0	0	0	0	0	0	0	0	0	0	0	0	0	0	0	0	0	0	0	0	0	2	2	0	0	0	2
Bin1099	3	0	0	0	0	0	2	0	0	0	0	2	2	2	2	0	0	0	2	2	2	2	0	0	0	0	0	0	0	0	0	0	0	0	0	0	0	0	0	0	0	0	0	0	2	0	0	0	2
Bin1100	3	0	0	0	0	0	2	0	0	0	0	2	2	2	2	0	0	0	2	2	2	2	0	0	0	0	0	0	0	0	0	0	0	0	0	0	0	0	0	0	0	0	0	0	2	0	0	0	2
Bin1101	3	0	0	0	0	0	2	0	0	0	0	2	2	2	2	0	0	0	2	2	2	2	0	0	0	0	0	0	0	0	0	0	0	0	0	0	0	0	0	0	0	0	0	0	2	0	0	0	2
Bin1102	3	0	0	0	0	0	2	0	0	0	0	2	2	2	2	0	0	0	2	2	2	2	0	0	0	0	0	0	0	0	0	0	0	0	0	0	0	0	0	0	0	0	0	0	2	0	0	0	2
Bin1103	3	0	0	0	0	0	2	0	0	0	0	2	2	2	2	0	0	0	2	2	2	2	0	0	0	0	0	0	0	0	0	0	0	0	0	0	0	0	0	0	0	0	0	0	2	0	0	0	2
Bin1104	3	0	0	0	0	0	2	0	0	0	0	2	2	2	2	0	0	0	2	2	2	2	0	0	0	0	0	0	0	0	0	0	0	0	0	0	0	0	0	0	0	0	0	0	2	0	0	0	2
Bin1105	3	0	0	0	0	0	2	0	0	0	0	2	2	2	2	0	0	0	2	2	2	2	0	0	0	0	0	0	0	0	0	0	2	0	0	0	0	0	0	0	0	0	0	0	2	0	0	0	2
Bin1106	3	0	0	0	0	0	2	0	0	0	0	2	2	2	2	0	0	0	2	2	2	2	0	0	0	0	0	0	0	0	0	0	2	0	0	0	0	0	0	0	0	0	0	0	2	0	0	0	2
Bin1107	3	0	0	0	0	0	2	0	0	0	0	2	2	2	2	0	0	0	2	2	2	2	0	0	0	0	0	0	0	0	0	0	2	0	0	0	0	0	0	0	0	0	0	0	2	0	0	0	2
Bin1108	3	0	0	0	0	0	2	0	0	0	0	2	2	2	2	0	0	0	2	2	2	2	0	0	0	0	0	0	0	0	0	0	2	0	0	0	0	0	0	0	0	0	0	0	2	0	0	0	2
Bin1109	3	0	0	0	0	0	2	0	0	0	0	2	2	2	2	0	0	0	2	2	2	2	0	0	0	0	0	0	0	0	0	0	2	0	0	0	0	0	0	0	0	0	0	0	2	0	0	0	2
Bin1110	3	0	0	0	0	0	2	0	0	0	0	0	2	2	2	0	0	0	2	2	2	2	0	0	0	0	0	0	0	0	0	0	2	0	0	0	0	0	0	0	0	0	0	0	2	0	0	0	2
Bin1111	3	0	0	0	0	0	2	0	0	0	0	0	2	2	2	0	0	0	2	2	2	2	0	0	0	0	0	0	0	0	0	0	2	0	0	0	2	0	0	0	0	0	0	0	2	0	0	0	2
Bin1112	3	0	0	0	0	0	2	0	0	0	0	0	2	2	2	0	0	0	2	2	2	2	0	0	0	0	0	0	0	0	0	0	2	0	0	0	2	0	0	0	0	0	0	0	2	0	0	0	2
Bin1113	3	0	0	0	0	0	2	0	0	0	0	0	2	2	2	0	0	0	2	2	2	2	0	0	0	0	0	0	0	0	0	0	2	0	0	0	2	0	0	0	0	0	0	0	2	0	0	0	2
Bin1114	3	0	0	0	0	0	2	0	0	0	0	0	2	2	2	0	0	0	2	2	2	2	0	0	0	0	0	0	0	0	0	0	2	0	0	0	2	0	0	0	0	0	0	0	2	0	0	0	2
Bin1115	3	0	0	0	0	0	2	0	0	0	0	0	2	2	2	0	0	0	2	2	2	2	0	0	0	0	0	0	0	0	0	0	2	0	0	0	2	0	0	0	0	0	0	0	2	0	0	0	2
Bin1116	3	0	0	0	0	0	2	0	0	0	0	0	2	2	2	0	0	0	2	2	2	2	0	0	0	0	0	0	0	0	0	0	2	0	2	0	2	0	0	0	0	0	0	0	2	0	0	0	2
Bin1117	3	0	0	0	0	0	2	0	0	0	0	0	2	2	2	0	0	0	2	2	2	2	0	0	0	0	0	0	0	0	0	0	2	0	2	0	2	0	0	0	0	0	0	0	2	0	0	0	2
Bin1118	3	0	0	0	0	0	2	0	0	0	0	0	2	2	2	0	0	2	2	2	2	2	0	0	0	0	0	0	0	0	0	0	2	0	2	0	2	0	0	0	0	0	0	0	2	0	0	0	2
Bin1119	3	0	0	0	0	0	2	0	0	0	0	0	2	2	2	0	0	2	2	2	2	2	0	0	0	0	0	0	0	0	0	0	2	0	2	0	0	0	0	0	0	0	0	0	2	0	0	0	2
Bin1120	3	0	0	0	0	0	2	0	0	0	0	0	2	2	2	0	0	2	2	2	2	2	0	0	0	0	0	0	0	0	0	0	2	0	2	0	0	0	0	0	0	0	0	0	2	0	0	0	2
Bin1121	4	2	2	0	0	0	2	0	0	0	0	0	0	2	0	0	2	2	2	2	0	2	0	2	2	0	0	0	0	0	0	0	0	0	2	0	0	0	2	0	0	0	0	0	0	0	0	0	0
Bin1122	4	2	2	0	0	0	2	0	0	0	0	0	0	0	0	0	2	2	2	2	0	2	0	2	2	0	0	0	0	0	0	0	0	0	2	0	0	0	2	0	0	0	0	0	0	0	0	0	0
Bin1123	4	2	2	0	0	0	2	0	0	0	2	0	0	0	0	0	2	2	2	2	0	2	0	2	2	0	0	0	0	0	0	0	0	0	2	0	0	0	2	0	0	0	0	0	0	0	0	0	0
Bin1124	4	2	2	0	0	0	2	0	0	0	2	0	0	0	0	0	2	2	2	2	0	2	0	2	2	0	0	0	0	0	0	0	0	0	2	0	0	0	2	0	0	0	0	0	0	0	0	0	0
Bin1125	4	2	2	0	0	0	2	0	0	0	2	0	0	0	0	0	2	2	2	2	0	2	0	2	2	0	0	0	0	0	0	0	0	0	2	0	0	0	2	0	0	0	0	0	0	0	0	0	0
Bin1126	4	2	2	0	0	0	2	0	0	0	2	0	0	0	0	0	2	2	2	2	0	2	0	2	2	0	0	0	0	0	0	0	0	0	2	0	0	0	2	0	0	0	0	0	0	0	0	0	0
Bin1127	4	2	2	0	0	0	2	0	0	0	2	0	0	0	0	0	2	2	2	2	0	2	0	2	2	0	0	0	0	0	0	0	0	0	2	0	0	0	2	0	0	0	0	0	0	0	0	0	0
Bin1128	4	2	2	0	0	0	2	0	0	0	2	0	0	0	0	0	2	2	2	2	0	2	0	2	2	0	0	0	0	0	0	0	0	0	2	0	0	0	2	0	0	0	0	0	0	0	0	0	0
Bin1129	4	2	2	0	0	0	2	0	2	0	2	0	0	0	0	0	2	2	2	2	0	2	0	2	2	0	0	0	0	0	0	0	0	0	2	0	0	0	2	0	0	0	0	0	0	2	0	0	0
Bin1130	4	2	2	0	0	0	2	0	2	0	2	0	0	0	0	0	2	2	2	2	0	2	0	2	2	0	0	0	0	0	0	0	0	0	2	0	0	0	2	0	0	0	0	0	0	2	0	0	0
Bin1131	4	2	2	0	0	0	2	0	2	0	2	0	0	0	0	0	2	2	2	2	0	2	0	2	2	0	0	0	0	0	0	0	0	0	2	0	0	0	2	0	0	0	0	0	0	2	0	0	0
Bin1132	4	2	2	0	0	0	2	0	2	0	2	0	0	0	0	0	2	2	2	2	0	2	0	2	2	0	0	0	0	0	0	0	0	0	2	0	0	0	2	0	0	0	0	0	0	2	0	0	0
Bin1133	4	2	2	0	0	0	2	0	0	0	2	0	0	0	0	0	2	2	2	2	0	2	0	2	2	0	0	0	0	0	0	0	0	0	2	0	0	0	2	0	0	0	0	0	0	0	0	0	0
Bin1134	4	2	2	0	0	0	2	0	0	0	2	0	0	0	0	0	2	2	2	2	0	2	0	2	2	0	0	0	0	0	0	0	0	0	2	0	0	0	2	0	0	0	0	0	0	0	0	0	0
Bin1135	4	2	2	0	0	0	2	0	0	0	2	0	0	0	0	0	2	2	2	2	0	2	0	2	2	0	0	0	0	0	0	0	0	0	2	0	0	0	2	0	0	0	0	0	0	0	0	0	0
Bin1136	4	2	2	0	0	0	2	0	0	0	2	0	0	0	0	0	2	2	2	2	0	2	0	2	2	0	0	0	0	0	0	0	0	0	2	0	0	0	2	0	0	0	0	0	0	0	0	0	0
Bin1137	4	2	2	0	0	0	2	0	0	0	2	0	0	0	0	0	2	2	2	2	0	2	0	2	2	0	0	0	0	0	0	0	0	0	2	0	0	0	2	0	0	0	0	0	0	0	0	0	0
Bin1138	4	2	2	0	0	0	2	0	0	0	2	0	0	0	0	0	2	2	2	2	0	2	0	2	2	0	0	0	0	0	0	0	0	0	0	0	0	0	2	0	0	0	0	0	0	0	0	0	0
Bin1139	4	2	0	0	0	0	2	0	0	0	2	0	2	0	0	0	2	2	2	2	0	2	0	2	2	0	0	0	0	0	0	0	0	0	0	0	0	2	2	0	0	0	2	2	0	0	0	0	0
Bin1140	4	2	0	0	0	0	2	0	0	0	2	0	2	0	0	0	2	2	2	2	0	2	0	2	2	0	0	0	0	0	0	0	0	0	0	0	0	2	2	0	0	0	2	2	0	0	0	0	0
Bin1141	4	2	0	0	0	0	2	0	0	0	2	0	2	0	0	0	2	2	2	2	0	2	0	2	2	0	0	0	0	0	0	0	0	0	0	0	0	2	2	0	0	0	2	2	0	0	0	0	0
Bin1142	4	2	0	0	0	0	2	0	0	0	2	0	2	0	0	0	2	2	2	2	0	2	0	2	2	0	0	0	0	0	0	0	0	0	0	0	0	2	2	0	0	0	2	2	0	0	0	0	0
Bin1143	4	2	0	0	0	0	2	0	0	0	2	0	2	0	0	0	2	2	2	2	0	2	0	2	2	0	0	0	0	0	0	0	0	0	0	0	0	2	2	0	0	0	2	2	0	0	0	0	0
Bin1144	4	2	0	0	0	0	2	0	0	0	2	0	2	0	0	0	2	2	2	2	0	2	0	2	2	0	0	0	0	0	0	0	0	0	0	0	0	2	2	0	0	0	2	2	0	0	0	0	0
Bin1145	4	2	0	0	0	0	2	0	0	0	2	0	2	0	0	0	2	2	2	2	0	2	0	2	2	0	0	0	0	0	0	0	0	0	0	0	0	2	2	0	0	0	2	2	0	0	0	0	0
Bin1146	4	2	0	0	0	0	2	0	0	0	2	0	2	0	0	0	2	2	2	2	0	2	0	2	2	0	0	0	0	0	0	0	0	0	0	0	0	2	2	0	0	0	2	2	0	0	0	0	0
Bin1147	4	2	0	0	0	0	2	0	0	0	2	0	2	0	0	0	2	2	2	2	0	2	0	2	2	0	0	0	0	0	0	0	0	0	0	0	0	2	2	0	0	0	2	2	0	0	0	0	0
Bin1148	4	2	0	0	0	0	2	0	0	0	2	0	2	0	0	0	2	2	2	2	0	2	0	2	2	0	0	0	0	0	0	0	0	0	0	0	0	2	2	0	0	0	2	2	0	0	0	0	0
Bin1149	4	2	0	0	0	0	2	0	0	0	2	0	2	0	0	0	2	2	2	2	0	2	0	2	2	0	0	0	0	0	0	0	0	0	0	0	0	2	2	0	0	0	2	2	0	0	0	0	0
Bin1150	4	2	0	0	0	0	2	0	0	0	2	0	2	0	0	0	2	2	2	2	0	2	0	2	2	0	0	0	0	0	0	0	0	0	0	0	0	2	2	0	0	0	2	2	0	0	0	0	0
Bin1151	4	2	0	0	0	0	2	0	0	0	2	0	2	0	0	0	2	2	2	2	0	2	0	2	2	0	0	0	0	0	0	0	0	0	0	0	0	2	2	0	0	0	2	2	0	0	0	0	0
Bin1152	4	2	0	0	0	0	2	0	0	0	2	0	2	0	0	0	2	2	2	2	0	2	0	2	2	0	0	0	0	0	0	0	0	0	0	0	0	2	2	0	0	0	2	2	0	0	0	0	0
Bin1153	4	2	0	0	0	0	2	0	0	0	2	0	2	0	0	0	2	2	2	2	0	2	0	2	2	0	0	0	0	0	0	0	0	0	0	0	0	2	2	0	0	0	2	2	0	0	0	0	0
Bin1154	4	2	0	0	0	0	2	0	0	0	2	0	2	0	0	0	2	2	2	2	0	2	0	2	2	0	0	0	0	0	0	0	0	0	0	0	0	2	2	0	0	0	2	2	0	0	0	0	0
Bin1155	4	2	0	0	0	0	2	0	0	0	2	0	2	0	0	0	2	2	2	2	0	2	0	2	2	0	0	0	0	0	0	0	0	0	0	0	0	2	2	0	0	0	2	2	0	0	0	0	0
Bin1156	4	2	0	0	0	0	2	0	0	0	2	0	2	0	0	0	2	2	2	2	0	2	0	2	2	0	0	0	0	0	0	0	0	0	0	0	0	2	2	0	0	0	2	2	0	0	0	0	0
Bin1157	4	2	0	0	0	0	2	0	0	0	2	0	2	0	0	0	2	2	2	2	0	2	0	2	2	0	0	0	0	0	0	0	0	0	0	0	0	2	2	0	0	0	2	2	0	0	0	0	0
Bin1158	4	2	0	0	0	0	2	0	0	0	2	0	2	0	0	0	2	2	2	2	0	2	0	2	2	0	0	0	0	0	0	0	0	0	0	0	0	2	2	0	0	0	0	0	0	0	0	0	0
Bin1159	4	2	0	0	0	0	2	0	0	0	2	0	2	0	0	0	2	2	2	2	0	2	0	2	2	0	0	0	0	0	0	0	0	0	0	0	0	2	2	0	0	0	0	0	0	0	0	0	0
Bin1160	4	2	0	0	0	0	2	0	0	0	2	0	2	0	0	0	2	2	2	2	0	2	0	2	2	0	0	0	0	0	0	0	0	0	0	0	0	2	2	0	0	0	0	0	0	0	0	0	0
Bin1161	4	2	0	0	0	0	2	0	0	0	2	0	2	0	0	0	2	2	2	2	0	2	0	2	2	0	0	0	0	0	0	0	0	0	0	0	0	2	2	0	0	0	0	0	0	0	0	0	0
Bin1162	4	2	0	0	0	0	2	0	0	0	2	0	2	0	0	0	2	2	2	2	0	2	0	2	2	0	0	0	0	0	0	0	0	0	0	0	0	2	2	0	0	0	0	0	0	0	0	0	0
Bin1163	4	2	0	0	0	0	2	0	0	0	2	0	2	0	0	0	2	2	2	2	0	2	0	2	2	0	0	0	0	0	0	0	0	0	0	0	0	2	2	0	0	0	0	0	0	0	0	0	0
Bin1164	4	2	0	0	0	0	2	0	0	0	2	0	2	0	0	0	2	2	2	2	0	2	0	2	2	0	0	0	0	0	0	0	0	0	0	0	0	2	2	0	0	0	0	0	0	0	0	0	0
Bin1165	4	2	0	0	0	0	2	0	0	0	2	0	2	0	0	0	2	2	2	2	0	2	0	2	2	0	0	0	0	0	0	0	0	0	0	0	0	2	2	0	0	0	0	0	0	0	0	0	0
Bin1166	4	2	0	0	0	0	2	0	0	0	2	0	2	0	0	0	2	2	0	0	0	2	0	2	2	0	0	0	0	0	0	0	0	0	0	0	0	2	2	0	0	0	0	0	0	0	0	0	0
Bin1167	4	2	0	0	0	0	2	0	0	0	2	0	2	0	0	0	2	2	0	0	0	2	0	2	2	0	0	0	0	0	0	0	0	0	0	0	0	2	2	0	0	0	0	0	0	0	0	0	0
Bin1168	4	2	0	0	0	0	2	0	0	0	2	0	2	0	0	0	2	2	0	0	0	2	0	2	2	0	0	0	0	0	0	0	0	0	0	0	0	2	2	0	0	0	0	0	0	0	0	0	0
Bin1169	4	2	0	0	0	0	2	0	0	0	2	0	2	0	0	0	2	2	0	0	0	2	0	2	2	0	0	0	0	0	0	0	0	0	0	0	0	2	2	0	0	0	0	0	0	0	0	0	0
Bin1170	4	2	0	0	0	0	2	0	2	0	2	0	2	0	0	0	2	2	0	0	0	2	0	2	2	0	0	0	0	0	0	0	0	0	0	0	0	2	2	0	0	0	0	0	0	0	0	0	0
Bin1171	4	2	0	0	0	0	2	0	2	0	2	0	2	0	0	0	2	2	0	0	0	2	0	2	2	0	0	0	0	0	0	0	0	0	0	0	0	2	2	0	0	0	0	0	0	0	0	0	0
Bin1172	4	2	0	0	0	0	2	0	2	0	2	0	2	0	0	0	2	2	0	0	0	2	0	2	2	0	0	0	0	0	0	0	0	0	0	0	0	2	2	0	0	0	0	0	0	0	0	0	0
Bin1173	4	2	0	0	0	0	2	0	2	0	2	0	2	0	0	0	2	2	0	0	0	2	0	2	2	0	0	0	0	0	0	0	0	0	0	0	0	2	2	0	0	0	0	0	0	0	0	0	0
Bin1174	4	2	0	0	0	0	2	0	2	0	2	0	2	0	0	0	2	2	0	0	0	2	0	2	2	0	0	0	0	0	0	0	0	0	0	0	0	2	2	0	0	0	0	0	0	0	0	0	0
Bin1175	4	2	0	0	0	0	2	0	2	0	2	0	2	0	0	0	2	2	0	0	0	2	0	2	2	0	0	0	0	0	0	0	0	0	0	0	0	0	2	0	0	0	0	0	0	0	0	0	0
Bin1176	4	2	0	0	0	0	2	0	2	0	2	0	2	0	0	0	2	2	0	0	0	2	0	2	2	0	0	0	0	0	0	0	0	0	0	0	0	0	2	0	0	0	0	0	0	0	0	0	0
Bin1177	4	2	0	0	0	0	2	0	0	0	2	0	2	0	0	0	2	2	0	0	0	2	0	2	2	0	0	0	0	0	0	0	0	0	0	0	0	0	2	0	0	0	0	0	0	0	0	0	0
Bin1178	4	2	0	0	0	0	2	0	0	0	2	0	2	0	0	0	2	2	0	0	0	2	0	2	2	0	0	0	0	0	0	0	0	0	0	0	0	0	2	0	0	0	0	0	0	0	0	0	0
Bin1179	4	2	0	0	0	0	2	0	0	0	2	0	2	0	0	0	2	2	0	0	0	2	0	2	2	0	0	0	0	0	0	0	0	0	0	0	0	0	2	0	0	0	0	0	0	0	0	0	0
Bin1180	4	2	0	0	0	0	2	0	0	0	2	0	2	0	0	0	2	2	0	0	0	2	0	2	2	0	0	0	0	0	0	0	0	0	0	0	0	0	2	0	0	0	0	0	0	0	0	0	0
Bin1181	4	2	0	0	0	0	2	0	0	0	2	0	2	0	0	0	2	2	0	0	0	2	0	2	2	0	0	0	0	0	0	0	0	0	0	0	0	0	2	0	0	0	0	0	0	0	0	0	0
Bin1182	4	2	0	0	0	0	2	0	0	0	2	0	2	0	0	0	2	2	0	0	0	2	0	2	2	0	0	0	0	0	0	0	0	0	0	0	0	0	2	0	0	0	0	0	0	0	0	0	0
Bin1183	4	2	0	0	0	0	2	0	0	0	2	0	2	0	0	0	2	2	0	0	0	2	0	2	2	0	0	0	0	0	0	0	0	0	0	0	0	0	2	0	0	0	0	0	0	0	0	0	0
Bin1184	4	2	0	0	0	0	2	0	0	0	2	0	2	0	0	0	2	2	0	0	0	2	0	2	2	0	0	0	0	0	0	0	0	0	0	0	0	0	2	0	0	0	0	0	0	0	0	0	0
Bin1185	4	0	0	0	0	0	2	0	0	0	2	0	2	0	0	0	2	2	0	0	0	2	0	2	2	0	0	0	0	0	0	0	0	0	0	0	0	0	2	0	0	0	0	0	0	0	0	0	0
Bin1186	4	0	0	0	0	0	2	0	0	0	2	0	2	0	0	0	2	2	0	0	0	2	0	2	2	0	0	0	0	0	0	0	0	0	0	0	0	0	2	0	0	0	0	0	0	0	0	0	0
Bin1187	4	0	0	0	0	0	2	0	0	0	2	0	2	0	0	0	2	2	0	0	0	2	0	2	2	0	0	0	0	0	0	2	0	0	0	0	0	0	2	0	0	0	0	0	0	0	0	0	0
Bin1188	4	0	0	0	0	0	2	0	0	0	2	0	2	0	0	0	2	2	0	0	0	2	0	2	2	0	0	0	0	0	0	2	0	0	0	0	0	0	2	0	0	0	0	0	0	0	0	0	0
Bin1189	4	0	0	0	0	0	2	0	0	0	2	0	2	0	0	0	2	2	0	0	0	2	0	2	2	0	0	0	0	0	0	2	0	0	0	0	0	0	2	0	0	0	0	0	0	0	0	0	0
Bin1190	4	0	0	0	0	0	2	0	0	0	2	0	2	0	0	0	2	2	0	0	0	2	0	2	2	0	0	0	0	0	0	2	0	0	0	0	0	0	2	0	0	0	0	0	0	0	0	0	0
Bin1191	4	0	0	0	0	0	2	0	0	0	2	0	2	0	0	0	2	2	0	0	0	2	0	2	2	0	0	0	0	0	0	2	0	0	0	0	0	0	2	0	0	0	0	0	0	0	0	0	0
Bin1192	4	0	0	0	0	0	2	0	0	0	2	0	2	0	0	0	2	2	0	0	0	2	0	2	2	0	0	0	0	0	0	2	0	0	0	0	0	0	2	0	0	0	0	0	0	0	0	0	0
Bin1193	4	0	0	0	0	0	2	0	0	0	2	0	2	0	0	0	2	2	0	0	0	2	0	2	2	0	0	0	0	0	0	2	0	0	0	0	0	0	2	0	0	0	0	0	0	0	0	0	0
Bin1194	4	0	0	0	0	0	2	0	0	0	2	0	2	0	0	0	2	2	0	0	0	2	0	2	2	0	0	0	0	0	0	2	0	0	0	0	0	0	2	0	0	0	0	0	0	0	0	0	0
Bin1195	4	0	0	0	0	0	2	0	0	0	2	0	2	0	0	0	2	2	0	0	0	2	0	2	2	0	0	0	0	0	0	2	0	0	0	0	0	0	2	0	0	0	0	0	0	0	0	0	0
Bin1196	4	0	0	0	0	0	2	0	0	0	2	0	2	0	0	0	2	2	0	0	0	2	0	2	2	0	0	0	0	0	0	2	0	0	0	0	0	0	2	0	0	0	0	0	0	0	0	0	0
Bin1197	4	0	0	0	0	0	2	0	0	0	2	0	2	0	0	0	2	2	0	0	0	2	0	2	2	0	0	0	0	0	0	2	0	0	0	0	0	0	2	0	0	0	0	0	0	0	0	0	0
Bin1198	4	0	0	0	0	0	2	0	0	0	2	0	2	0	0	0	2	2	0	0	0	2	0	2	2	0	0	0	0	0	0	2	0	0	0	0	0	0	2	0	0	0	0	0	0	0	0	0	0
Bin1199	4	0	0	0	0	0	2	0	0	0	2	0	2	0	0	0	2	2	0	0	0	2	2	2	2	0	0	0	0	0	0	0	0	0	0	0	0	0	2	0	0	0	0	0	0	0	0	0	0
Bin1200	4	0	0	0	0	0	2	0	0	0	2	0	2	0	0	0	2	2	0	0	0	2	2	2	2	0	0	0	0	0	0	0	0	0	0	0	0	0	2	0	0	0	0	0	0	0	0	0	0
Bin1201	4	0	0	0	0	0	2	0	0	0	2	0	2	0	0	0	2	2	0	0	0	2	2	2	2	0	0	0	0	0	0	0	0	0	0	0	0	0	2	0	0	0	0	0	0	0	0	0	0
Bin1202	4	0	0	0	0	0	2	0	0	0	2	0	2	0	0	0	2	2	0	0	0	2	2	2	2	0	0	0	0	0	0	0	0	0	0	0	0	0	2	0	0	0	0	0	0	0	0	0	0
Bin1203	4	0	0	0	0	0	2	0	0	0	2	0	2	0	0	0	2	2	0	0	0	2	2	2	2	0	0	0	0	0	0	0	0	0	0	0	0	0	2	0	0	0	0	0	0	0	0	0	0
Bin1204	4	0	0	0	0	0	2	0	0	0	2	0	2	0	0	0	2	2	0	0	0	2	0	2	2	0	0	0	0	0	0	0	0	0	0	0	0	0	2	0	0	0	0	0	0	0	0	0	0
Bin1205	4	0	0	0	0	0	2	0	0	0	2	0	2	0	0	0	2	2	0	0	0	2	0	2	2	0	0	0	0	0	0	0	0	0	0	0	0	0	2	0	0	0	0	0	0	0	0	0	0
Bin1206	4	0	0	0	0	0	2	0	0	0	2	0	2	0	0	0	2	0	0	0	0	2	0	2	2	0	0	0	0	0	0	0	0	0	0	0	0	0	2	0	0	0	0	0	0	0	0	0	0
Bin1207	4	0	0	0	0	0	2	0	0	0	2	0	2	0	0	0	2	0	0	0	0	2	0	2	2	0	0	0	0	0	0	0	0	0	0	0	0	0	2	0	0	0	0	0	0	0	0	0	0
Bin1208	4	0	0	0	0	0	2	0	0	0	2	0	2	0	0	0	2	0	0	0	0	2	0	2	2	0	0	0	0	0	0	0	0	0	0	0	0	0	2	0	0	0	0	0	0	0	0	0	0
Bin1209	4	0	0	0	0	0	2	0	0	0	2	0	2	0	0	0	2	0	0	0	0	2	0	2	2	0	0	0	0	0	0	0	0	0	0	0	0	0	2	0	0	0	0	0	0	0	0	0	0
Bin1210	4	0	0	0	0	0	2	0	0	0	2	0	2	2	0	0	2	0	0	0	0	2	0	2	2	0	0	0	0	0	0	0	0	0	0	0	0	2	2	0	0	0	0	0	0	0	0	0	0
Bin1211	4	0	0	0	0	0	2	0	0	0	2	0	2	2	0	0	2	0	0	0	0	2	0	2	2	0	0	0	0	0	0	0	0	0	0	0	0	2	2	0	0	0	0	0	0	0	0	0	0
Bin1212	4	0	0	0	0	0	2	0	0	0	2	0	2	2	0	0	2	0	0	0	0	2	0	2	2	0	0	0	0	0	0	0	0	0	0	0	0	2	2	0	0	0	0	0	0	0	0	0	0
Bin1213	4	0	0	0	0	0	2	0	0	0	2	0	2	2	0	0	2	0	0	0	0	2	0	2	2	0	0	0	0	0	0	0	0	0	0	0	0	2	2	0	0	0	0	0	0	0	0	0	0
Bin1214	4	0	0	0	0	0	2	0	2	0	2	0	2	2	0	0	2	0	0	0	0	2	0	2	2	0	0	0	0	0	0	0	0	0	0	0	0	0	2	0	0	0	0	0	0	0	0	0	0
Bin1215	4	0	0	0	0	0	2	0	2	0	2	0	2	2	0	0	2	0	0	0	0	2	0	2	2	0	0	0	0	0	0	0	0	0	0	0	0	0	2	0	0	0	0	0	0	0	0	0	0
Bin1216	4	0	0	0	0	0	2	0	2	0	2	0	2	2	0	0	2	0	0	0	0	2	0	2	2	0	0	0	0	0	0	0	0	0	0	0	0	0	2	0	0	0	0	0	0	0	0	0	0
Bin1217	4	0	0	0	0	0	2	0	2	0	2	0	2	2	0	0	2	0	0	0	0	2	0	2	2	2	0	0	0	0	0	0	0	0	0	0	0	0	2	0	0	0	0	0	0	0	0	0	0
Bin1218	4	0	0	0	0	0	2	0	2	0	2	0	2	2	0	0	2	0	0	0	0	2	0	2	2	2	0	0	0	0	0	0	0	0	0	0	0	0	2	0	0	0	0	0	0	0	0	0	0
Bin1219	4	0	0	0	0	0	2	0	2	0	2	0	2	2	0	0	2	0	0	0	0	2	0	2	2	2	0	0	0	0	0	0	0	0	0	0	0	0	2	0	0	0	0	0	0	0	0	0	0
Bin1220	4	0	0	0	0	0	2	0	2	0	2	0	2	2	0	0	2	0	0	0	0	2	0	2	2	2	0	0	0	0	0	0	0	0	0	0	0	0	2	0	0	0	0	0	0	0	0	0	0
Bin1221	4	0	0	0	0	0	2	0	2	0	2	0	2	2	0	0	2	0	0	0	0	2	0	2	2	2	0	0	0	0	0	0	0	0	0	0	0	0	2	0	0	0	0	0	0	0	0	0	0
Bin1222	4	0	0	0	0	0	2	0	2	0	2	0	2	2	0	0	2	0	0	0	0	2	0	2	2	2	0	0	0	0	0	0	0	0	0	0	0	0	2	0	0	0	0	0	0	0	0	0	0
Bin1223	4	0	0	0	0	0	2	0	2	0	2	0	2	2	0	0	2	0	0	0	0	2	0	2	2	2	0	0	0	0	0	0	0	0	0	0	0	0	2	0	0	0	0	0	0	0	0	0	0
Bin1224	4	0	0	0	0	0	2	0	2	0	2	0	2	2	0	0	2	0	0	0	2	2	0	2	2	2	0	0	0	0	0	0	0	0	0	0	0	0	2	0	0	0	0	0	0	0	0	0	0
Bin1225	4	0	0	0	0	0	2	0	2	0	2	0	2	2	0	0	2	0	0	0	2	2	0	2	2	2	0	0	0	0	0	0	0	0	0	0	0	0	2	0	0	0	0	0	0	0	0	0	0
Bin1226	4	0	0	0	0	0	2	0	2	0	2	0	2	2	0	0	2	0	0	0	2	2	0	2	2	2	0	0	0	0	0	0	0	0	0	0	0	0	2	0	0	0	0	0	0	0	0	0	0
Bin1227	4	0	0	0	0	0	2	0	2	0	2	0	2	2	0	0	2	0	0	0	2	2	0	2	2	2	0	0	0	0	0	0	0	0	0	0	0	0	2	0	0	0	0	0	0	0	2	0	0
Bin1228	4	0	0	0	0	0	2	0	2	0	2	0	2	2	0	0	2	0	0	0	2	2	0	2	2	2	0	0	0	0	0	0	0	0	0	0	0	0	2	0	0	0	0	0	0	0	2	0	0
Bin1229	4	0	0	0	0	0	2	0	2	0	2	0	2	2	0	0	2	0	0	0	2	2	0	2	2	2	0	0	0	0	0	0	0	0	0	0	0	0	2	0	0	0	0	0	0	0	2	0	0
Bin1230	4	0	0	0	0	0	2	0	2	0	2	0	2	2	0	0	2	0	0	0	2	2	0	2	2	2	0	0	0	0	0	0	0	0	0	0	0	0	2	0	0	0	0	0	0	0	2	0	0
Bin1231	4	0	0	0	0	0	2	0	2	0	2	0	2	2	0	0	2	0	0	0	2	2	0	2	2	2	0	0	0	0	0	0	0	0	0	0	0	0	2	0	0	0	0	0	0	0	2	0	0
Bin1232	4	0	0	0	0	0	2	0	2	0	2	0	2	2	0	0	2	0	0	0	2	2	0	2	2	2	0	0	0	0	0	0	0	0	0	0	0	0	2	0	0	0	0	0	0	0	2	0	0
Bin1233	4	0	0	0	0	0	2	0	2	0	2	0	2	2	0	0	2	0	0	0	2	2	0	2	2	2	0	0	0	0	0	0	0	0	0	0	0	0	2	0	0	0	0	0	0	0	2	0	0
Bin1234	4	0	0	0	0	0	2	0	2	0	2	0	2	2	0	0	2	0	0	0	2	2	0	2	2	2	0	0	0	0	0	0	0	0	0	0	0	0	2	0	0	0	0	0	0	0	2	0	0
Bin1235	4	0	0	0	0	0	2	0	2	0	2	0	2	2	0	0	0	0	0	0	2	2	0	2	2	2	0	0	0	0	0	0	0	0	0	0	0	0	2	0	0	0	0	0	0	0	2	0	0
Bin1236	4	0	0	0	0	0	2	0	2	0	2	0	2	2	0	0	0	0	0	0	2	2	0	2	2	2	0	0	0	0	0	0	0	0	0	0	0	0	2	0	0	2	0	0	0	0	2	0	0
Bin1237	4	0	0	0	0	0	2	0	0	0	2	0	0	2	0	0	0	0	0	0	2	2	0	2	2	2	0	0	0	0	0	0	0	0	0	0	0	0	2	0	0	2	0	0	0	0	2	0	0
Bin1238	4	0	0	0	0	0	2	0	0	0	2	0	0	2	0	0	0	0	0	0	2	2	0	2	2	2	0	0	0	0	0	0	0	0	0	0	0	0	2	0	0	2	0	0	0	0	0	0	0
Bin1239	4	0	0	0	0	0	2	0	0	0	2	0	0	2	0	0	0	0	0	0	2	2	0	2	2	2	0	0	0	0	0	0	0	0	0	0	0	0	2	0	0	2	0	0	0	0	0	0	0
Bin1240	4	0	0	0	0	0	2	0	0	0	2	0	0	2	0	0	0	0	0	0	2	2	0	2	2	2	0	0	0	0	0	0	0	0	0	0	0	0	2	0	0	2	0	0	0	0	0	0	0
Bin1241	4	0	0	0	0	0	2	0	0	0	2	0	0	2	0	0	0	0	0	0	2	2	0	2	2	2	0	0	0	0	0	0	0	0	0	0	0	0	2	0	0	2	0	0	0	0	0	0	0
Bin1242	4	0	0	0	0	0	2	0	0	0	2	0	0	2	0	0	0	2	0	0	2	2	0	2	2	2	0	0	0	0	0	0	0	0	0	0	0	0	2	0	0	2	0	0	0	0	0	0	0
Bin1243	4	0	0	0	0	0	2	0	0	0	2	0	0	2	0	0	0	2	0	0	2	2	0	0	2	2	0	0	0	0	0	0	0	0	0	0	0	0	2	0	0	2	0	0	0	0	0	0	0
Bin1244	4	0	0	0	0	0	2	0	0	0	2	0	0	2	0	0	0	2	0	0	2	2	0	0	2	2	0	0	0	0	0	0	0	0	0	0	0	0	2	0	0	2	0	0	0	0	0	0	0
Bin1245	4	0	0	0	0	0	2	0	0	0	2	0	0	2	0	0	0	2	0	0	2	2	0	0	2	2	0	0	0	0	0	0	0	0	0	0	0	0	0	0	0	2	0	0	0	0	0	0	0
Bin1246	4	0	0	0	0	0	2	0	0	0	2	0	0	2	0	0	0	2	0	0	2	2	0	0	2	2	0	0	0	0	0	0	0	0	0	0	0	0	0	0	0	2	0	0	0	0	0	0	0
Bin1247	4	0	0	0	0	0	2	0	0	0	2	0	0	2	0	0	0	2	0	0	2	2	0	0	2	2	0	0	0	0	0	0	0	0	0	0	0	0	0	0	0	2	0	0	0	0	0	0	0
Bin1248	4	0	0	0	2	0	2	2	0	0	2	0	0	2	0	0	0	2	0	0	2	2	0	0	2	2	0	0	0	0	0	0	0	0	0	0	0	0	0	0	0	2	0	0	0	0	0	0	0
Bin1249	4	0	0	0	2	0	2	2	0	0	2	0	0	2	0	0	0	2	0	0	2	2	0	0	2	2	0	0	0	0	0	0	0	0	0	0	0	0	0	0	0	2	0	0	0	0	0	0	0
Bin1250	4	0	0	0	2	0	2	2	0	0	2	0	0	2	0	0	0	2	0	0	0	2	0	0	2	2	0	0	0	0	0	0	0	0	0	0	0	0	0	0	0	2	0	0	0	0	0	0	0
Bin1251	4	0	0	0	2	0	2	2	0	0	2	0	0	2	0	0	0	2	0	0	0	2	0	0	2	2	0	0	0	0	0	0	0	0	0	0	0	0	0	0	0	2	0	0	0	0	0	0	0
Bin1252	4	0	0	0	2	0	2	2	0	0	2	0	0	2	0	0	0	2	0	0	0	2	0	0	2	2	0	0	0	0	0	0	0	0	0	0	0	0	0	0	0	2	0	0	0	0	0	0	0
Bin1253	4	0	0	0	2	0	2	2	0	0	2	0	0	0	0	0	0	2	0	0	0	2	0	0	2	2	0	0	0	0	0	0	0	0	0	0	0	0	0	0	0	2	0	0	0	0	0	0	0
Bin1254	4	0	0	0	2	0	2	2	0	0	2	0	0	0	0	0	0	2	0	0	0	2	0	0	2	2	0	0	0	0	0	0	0	0	0	0	0	0	0	0	0	2	0	0	0	0	0	0	0
Bin1255	4	0	0	0	2	0	2	2	0	0	2	0	0	0	0	0	0	2	0	0	0	2	0	0	2	2	0	0	0	0	0	0	0	0	0	0	0	0	0	0	0	2	0	0	0	0	0	0	0
Bin1256	4	0	0	0	2	0	2	2	0	0	2	0	0	0	0	0	0	2	0	0	0	2	0	0	2	2	0	0	0	0	0	0	0	0	0	0	0	0	0	0	0	2	0	0	0	0	0	0	0
Bin1257	4	0	0	0	2	0	2	2	0	0	2	0	0	0	0	0	0	2	0	0	0	2	0	0	2	2	0	0	0	0	0	0	0	0	0	0	0	0	0	2	0	2	0	0	0	0	0	0	0
Bin1258	4	0	0	0	2	0	2	2	0	0	2	0	0	0	0	0	0	2	0	0	0	2	0	0	2	2	0	0	0	0	0	0	0	0	0	0	0	0	0	2	0	2	0	0	0	0	0	0	0
Bin1259	4	0	0	0	2	0	2	2	0	0	2	0	0	0	0	0	0	2	0	0	0	2	0	0	2	2	0	0	0	0	0	0	0	0	0	0	0	0	0	2	0	2	0	0	0	0	0	0	0
Bin1260	4	0	0	0	2	0	2	2	2	0	2	0	0	0	0	0	0	2	0	0	0	2	0	0	2	2	0	0	0	0	0	0	0	0	0	0	0	2	0	2	0	2	0	0	0	0	0	0	0
Bin1261	4	0	0	0	2	0	2	2	2	0	2	0	0	0	0	0	0	2	0	0	0	2	0	0	2	2	0	0	0	0	0	0	0	0	0	0	0	2	0	2	0	2	0	0	0	0	0	0	0
Bin1262	4	0	0	0	2	0	2	2	2	0	2	0	0	0	0	0	0	2	0	0	0	2	0	0	2	2	0	0	0	0	0	0	0	0	0	0	0	2	0	2	0	2	0	0	0	0	0	0	0
Bin1263	4	0	0	0	2	0	2	2	2	0	2	0	0	0	0	0	0	2	0	0	0	2	0	0	2	2	0	0	0	0	0	0	0	0	0	0	0	2	0	2	0	2	0	0	0	0	0	0	0
Bin1264	4	0	0	0	2	0	2	2	0	0	2	0	0	0	0	0	0	2	0	0	0	2	0	0	2	2	0	0	0	0	0	0	0	0	0	0	0	2	0	2	0	2	0	0	0	0	0	0	0
Bin1265	4	0	0	0	2	0	2	2	0	0	2	0	0	0	0	0	0	2	0	0	0	2	0	0	2	2	0	0	0	0	0	0	0	0	0	0	0	2	0	2	0	2	0	0	0	0	0	0	0
Bin1266	4	0	0	0	2	0	2	2	2	0	2	0	0	0	0	0	0	2	0	0	0	2	0	0	2	2	0	0	0	0	0	0	0	0	0	0	0	2	0	2	0	2	0	0	0	0	0	0	0
Bin1267	4	0	2	0	2	0	2	2	2	0	2	0	0	0	0	0	0	2	0	0	0	2	0	0	2	2	0	0	0	0	0	0	0	0	0	0	0	2	0	2	0	2	0	0	0	0	0	0	0
Bin1268	4	0	2	0	2	0	2	2	2	0	2	0	0	0	0	0	0	2	0	0	0	2	0	0	2	2	0	0	0	0	0	0	0	0	0	0	0	2	0	2	0	0	0	0	0	0	0	0	0
Bin1269	4	0	2	0	2	0	2	2	2	0	2	0	0	0	0	0	0	2	0	0	0	2	0	0	2	2	0	0	0	0	0	0	0	0	0	0	0	2	0	2	0	0	0	0	0	0	0	0	0
Bin1270	4	0	2	0	2	0	2	2	2	0	2	0	0	0	0	0	0	2	0	0	0	2	0	0	2	2	0	0	0	0	0	0	0	0	0	0	0	2	0	2	0	0	0	0	0	0	0	0	0
Bin1271	4	0	2	0	2	0	2	2	2	0	2	0	0	0	0	0	0	2	0	0	0	2	0	0	2	2	0	0	0	0	0	0	0	0	0	0	0	2	0	2	0	0	0	0	0	0	0	0	0
Bin1272	4	0	2	0	2	0	2	2	2	0	2	0	0	0	0	0	0	2	0	0	0	2	0	0	2	2	0	0	0	0	0	0	0	0	0	0	0	0	0	2	0	0	0	0	0	0	0	0	0
Bin1273	4	0	2	0	2	0	2	2	2	0	2	0	0	0	0	0	0	2	0	0	0	2	0	0	2	2	0	0	0	0	0	0	0	0	0	0	0	0	0	2	0	0	0	0	0	0	0	0	0
Bin1274	4	0	2	0	2	0	2	2	2	2	2	0	0	0	0	0	0	2	0	0	0	2	0	0	2	2	2	0	0	0	0	0	0	0	0	0	0	2	0	2	0	0	0	0	0	0	0	0	0
Bin1275	4	0	2	0	2	0	2	2	2	2	2	0	0	0	0	0	2	2	0	0	0	2	0	0	2	2	2	0	0	0	0	0	0	0	0	0	0	2	0	2	0	0	0	0	0	0	0	0	0
Bin1276	4	0	2	0	2	0	2	2	2	0	0	0	0	0	0	0	2	2	0	0	0	2	0	0	2	2	2	0	0	0	0	0	0	0	0	0	0	2	0	2	0	0	0	0	0	0	0	0	0
Bin1277	4	0	2	0	2	0	2	2	2	0	0	0	0	0	0	0	2	2	0	0	0	2	0	0	2	2	2	0	0	0	0	0	0	0	0	0	0	2	0	2	0	0	0	0	0	0	0	0	0
Bin1278	4	0	2	0	2	0	2	2	2	0	0	0	0	0	0	0	2	2	0	0	0	2	0	0	2	2	2	0	0	0	0	0	0	0	0	0	0	2	0	2	0	0	0	0	0	0	0	0	0
Bin1279	4	0	2	0	2	0	2	2	2	0	0	0	0	0	0	0	2	2	0	0	0	2	0	0	2	2	2	0	0	0	0	0	0	0	0	0	0	2	0	2	0	0	0	0	0	0	0	0	0
Bin1280	4	0	2	0	2	0	2	2	2	0	0	0	0	0	0	0	2	2	0	0	0	2	0	0	2	2	2	0	0	0	0	0	0	0	0	0	0	2	0	2	0	0	0	0	0	0	0	0	0
Bin1281	4	0	0	0	2	0	2	2	2	0	0	0	0	0	0	0	2	2	0	0	0	0	0	0	2	2	2	0	0	0	0	0	0	0	0	0	0	2	0	2	0	0	0	0	0	0	0	0	0
Bin1282	4	0	0	0	2	0	2	2	0	0	0	0	0	0	0	0	2	2	2	2	0	0	0	0	2	2	2	0	0	0	0	0	0	0	0	0	0	2	0	2	0	0	0	0	0	0	0	0	0
Bin1283	4	0	0	0	2	0	2	2	0	0	0	0	0	0	0	0	2	2	2	2	0	0	0	0	2	2	2	0	0	0	0	0	0	0	0	0	0	2	0	2	0	0	0	0	0	0	0	0	0
Bin1284	4	0	0	0	2	0	2	2	0	0	0	0	0	0	0	0	2	2	2	2	0	0	0	0	2	2	2	0	0	0	0	0	0	0	0	0	0	2	0	2	0	0	0	0	0	0	0	0	0
Bin1285	4	0	0	0	2	0	2	2	0	0	0	0	0	0	0	0	2	2	2	2	0	0	0	0	2	2	2	0	0	0	0	0	0	0	0	0	0	2	0	2	0	0	0	0	0	0	0	0	0
Bin1286	4	0	0	0	2	0	2	2	0	0	0	0	0	0	0	0	2	2	2	2	0	0	0	0	2	2	2	0	0	0	0	0	0	0	0	0	0	2	0	2	0	0	0	0	0	0	0	0	0
Bin1287	4	0	0	0	2	0	2	2	0	0	0	0	0	0	0	0	2	2	2	2	0	0	0	0	2	2	2	0	0	0	0	0	0	0	0	0	0	0	0	2	0	0	0	0	0	0	0	0	0
Bin1288	4	0	0	0	2	0	2	2	0	0	0	0	0	0	0	0	2	2	2	2	0	0	0	0	2	2	2	0	0	0	0	0	0	0	0	0	0	0	0	2	0	0	0	0	0	0	0	0	0
Bin1289	4	0	0	0	2	0	2	2	0	0	0	0	0	0	0	0	0	2	2	2	0	0	0	0	2	2	2	0	0	0	0	0	0	0	0	0	0	0	0	2	0	0	0	0	0	0	0	0	0
Bin1290	4	0	0	0	2	0	2	2	0	0	0	0	0	0	0	0	0	2	2	2	0	0	0	0	2	2	2	0	0	0	0	0	0	0	0	0	0	0	0	2	0	0	0	0	0	0	0	0	0
Bin1291	4	0	0	0	2	0	2	2	0	0	0	0	0	0	0	0	0	2	2	2	0	0	0	0	2	2	2	0	0	0	0	0	0	0	0	0	0	0	0	2	0	0	0	0	0	0	0	0	0
Bin1292	4	0	0	0	2	0	2	2	0	0	0	0	0	0	0	0	0	2	2	2	0	0	0	0	2	2	2	0	0	0	0	0	0	0	0	0	0	0	0	2	0	0	0	0	0	0	0	0	0
Bin1293	4	0	0	0	2	0	2	2	0	0	0	0	0	0	0	0	0	2	2	2	0	0	0	0	2	2	2	0	0	0	0	0	0	0	0	0	0	0	0	2	0	0	0	0	0	0	0	0	0
Bin1294	4	0	0	0	2	0	2	2	0	0	0	0	0	0	0	0	0	2	2	2	0	0	0	0	2	2	2	0	0	0	0	0	0	0	0	0	0	0	0	2	0	0	0	0	0	0	0	0	0
Bin1295	4	0	0	0	2	0	2	2	0	0	0	0	0	0	0	0	0	2	0	0	0	0	0	0	2	2	2	0	0	0	0	0	0	0	0	0	0	0	0	2	0	0	0	0	0	0	0	0	0
Bin1296	4	0	0	0	2	0	2	2	0	0	0	0	0	0	0	0	0	2	0	0	0	0	0	0	2	2	2	0	0	0	0	0	0	0	0	0	0	0	0	2	0	0	0	0	0	0	0	0	0
Bin1297	4	0	0	0	2	0	2	2	0	0	0	0	0	0	0	0	0	0	0	0	0	0	0	0	2	2	2	0	0	0	0	0	0	0	0	0	0	0	0	2	0	0	0	0	0	0	0	0	0
Bin1298	4	0	0	0	2	0	2	2	0	0	0	0	0	0	0	0	0	0	0	0	0	0	0	0	2	2	2	0	0	0	0	0	0	0	0	0	0	0	0	2	0	0	0	0	0	0	0	0	0
Bin1299	4	0	0	0	2	0	2	2	0	0	0	0	0	0	0	0	0	0	0	0	0	0	0	0	2	2	2	0	0	0	0	0	0	0	0	0	0	0	0	2	0	0	0	0	0	0	0	0	0
Bin1300	4	0	0	0	2	0	2	2	0	0	0	0	0	0	0	0	0	0	0	0	0	0	0	0	2	2	2	0	0	0	0	0	0	0	0	0	0	0	0	2	0	0	0	0	0	0	0	0	0
Bin1301	4	0	0	0	2	0	2	2	0	0	0	0	0	0	0	0	0	0	0	0	0	0	0	0	2	2	2	0	0	0	0	0	0	0	0	0	0	0	0	2	0	0	0	0	0	0	0	0	0
Bin1302	4	0	0	0	2	0	2	2	0	0	0	0	0	0	0	0	0	0	0	0	0	0	0	0	2	2	2	0	0	0	0	0	0	0	0	0	0	0	0	2	0	0	0	0	0	0	0	0	0
Bin1303	4	0	0	0	2	0	2	2	0	0	0	0	0	0	0	0	0	0	0	0	0	0	0	0	2	2	2	0	0	0	0	0	0	0	0	0	0	0	0	2	0	0	0	0	0	0	0	0	0
Bin1304	4	0	0	0	2	0	2	2	0	0	0	0	0	0	0	0	0	0	0	0	0	0	0	0	2	2	2	0	0	0	0	0	0	0	0	0	0	0	0	0	0	0	0	0	0	0	0	0	0
Bin1305	4	0	0	0	2	0	2	2	0	0	0	0	0	0	0	0	0	0	0	0	0	0	0	0	2	2	2	0	0	0	0	0	0	0	0	0	0	0	0	0	0	0	0	0	0	0	0	0	0
Bin1306	4	0	0	0	2	0	2	2	0	0	0	0	0	0	0	0	0	0	0	0	0	0	0	0	2	2	0	0	0	0	0	0	0	0	0	0	0	0	0	0	2	0	0	0	0	0	0	0	0
Bin1307	4	0	0	0	2	0	2	2	0	0	0	0	0	0	0	0	0	0	0	0	0	0	0	0	2	2	0	0	0	0	0	0	0	0	0	0	0	0	0	0	2	0	0	0	0	0	0	0	0
Bin1308	4	0	0	0	2	0	2	2	0	0	0	0	0	0	0	0	0	0	0	0	0	0	0	0	2	2	0	0	0	0	0	0	0	0	0	0	0	0	0	0	2	0	0	0	0	0	0	0	0
Bin1309	4	0	0	0	2	0	2	2	0	0	0	0	0	0	0	0	0	0	0	0	0	0	0	0	2	2	0	0	0	0	0	0	0	0	0	0	0	0	0	0	2	0	0	0	0	0	0	0	0
Bin1310	4	0	0	0	2	0	2	2	0	0	0	0	0	0	0	0	0	0	0	0	0	0	0	0	2	2	0	0	0	0	0	0	0	0	0	0	0	0	0	0	2	0	0	0	0	0	0	0	0
Bin1311	4	0	0	0	2	0	2	2	0	0	0	0	0	0	0	0	0	0	0	0	0	2	0	0	2	2	0	0	0	0	0	0	0	0	0	0	0	0	0	0	2	0	0	0	0	0	0	0	0
Bin1312	4	0	0	0	2	0	2	2	0	0	0	0	0	0	0	0	0	0	0	0	0	2	0	0	2	2	0	0	0	0	0	0	0	0	0	0	0	0	0	0	2	0	0	0	0	0	0	0	0
Bin1313	4	0	0	0	2	0	2	2	0	0	0	0	0	0	0	0	0	0	0	0	0	2	0	0	2	2	0	0	0	0	0	0	0	0	0	0	0	0	0	0	2	0	0	0	0	0	0	0	0
Bin1314	4	0	0	0	2	0	2	2	0	0	0	0	0	0	0	0	0	0	0	0	0	2	0	0	2	2	0	0	0	0	0	0	0	0	0	0	0	0	0	0	2	0	0	0	0	0	0	0	0
Bin1315	4	0	0	0	2	0	2	2	0	0	0	0	0	0	0	0	0	0	0	0	0	2	0	0	2	2	0	0	0	0	0	0	0	0	0	0	0	0	0	0	2	0	0	0	0	0	0	0	0
Bin1316	4	0	0	0	2	0	2	2	0	0	0	0	0	0	0	0	0	0	0	0	0	2	0	0	2	2	0	0	0	0	0	0	0	0	0	0	0	0	0	0	2	0	0	0	0	0	0	0	0
Bin1317	4	0	0	0	2	0	2	2	0	0	0	0	0	0	0	0	0	0	0	0	0	2	0	0	2	2	0	0	0	0	0	0	0	0	0	0	0	0	0	0	2	0	0	0	0	0	0	0	0
Bin1318	4	0	0	0	2	0	2	2	0	0	0	0	0	0	0	0	0	0	0	0	0	2	0	0	2	2	0	0	0	0	0	0	0	0	0	0	0	0	0	0	2	0	0	0	0	0	0	0	0
Bin1319	4	0	0	0	2	0	2	2	0	0	0	0	0	0	0	0	0	0	0	0	0	2	0	0	2	2	0	0	0	0	0	0	0	0	0	0	0	0	0	0	2	0	0	0	0	0	0	0	0
Bin1320	4	0	0	0	2	0	2	2	0	0	0	0	0	0	0	0	0	0	0	0	0	2	2	0	0	2	0	0	0	0	0	0	0	0	0	0	0	0	0	0	2	0	0	0	0	0	0	0	0
Bin1321	4	0	0	0	2	0	2	2	0	0	0	0	0	0	0	0	0	0	0	0	0	2	2	0	0	2	0	0	0	0	0	0	0	0	0	0	0	0	0	0	2	0	0	0	0	0	2	0	0
Bin1322	4	0	0	0	2	0	2	2	0	0	0	0	0	0	0	0	0	0	0	0	0	2	0	0	0	2	0	0	0	0	0	0	0	0	0	0	0	0	0	0	2	0	0	0	0	0	2	0	0
Bin1323	4	0	0	0	2	0	2	2	0	0	0	0	0	0	0	2	0	0	2	2	0	2	0	0	0	2	0	0	0	0	0	0	0	0	2	0	0	0	0	0	2	0	0	0	0	0	2	0	0
Bin1324	4	0	2	0	2	0	2	2	0	0	0	0	0	0	0	2	0	0	2	2	0	2	0	0	0	2	0	0	0	0	0	0	0	0	2	0	0	0	0	0	2	0	0	0	0	0	2	0	0
Bin1325	4	0	2	0	2	0	2	2	0	0	0	0	0	0	0	2	0	0	2	2	0	2	0	0	0	2	0	0	0	0	0	0	0	0	2	0	0	0	0	0	2	0	0	0	0	0	2	0	0
Bin1326	4	0	2	0	2	0	2	2	0	0	0	0	0	0	0	2	0	0	2	2	0	2	0	0	0	2	0	0	0	0	0	0	0	0	2	0	0	0	0	0	2	0	0	0	0	0	2	0	0
Bin1327	4	0	2	0	2	0	2	2	0	0	0	0	0	0	0	2	0	0	2	2	0	2	0	0	0	2	0	0	0	0	0	0	0	0	2	0	0	0	0	0	2	0	0	0	0	0	2	0	0
Bin1328	4	0	2	0	2	0	2	2	0	0	0	0	0	0	0	2	0	0	2	2	0	2	0	0	0	2	0	0	0	0	0	0	0	0	2	0	0	0	0	0	2	0	0	2	0	0	2	0	0
Bin1329	4	0	2	0	2	0	2	2	0	0	0	0	0	0	0	2	0	0	2	2	0	2	0	0	0	2	0	0	0	0	0	0	0	0	2	0	0	0	0	0	2	0	0	2	0	0	2	0	0
Bin1330	4	0	2	0	0	0	2	0	0	0	0	0	0	0	0	2	0	0	2	2	0	2	0	0	0	2	0	0	0	0	0	0	0	0	2	0	0	0	0	0	2	0	0	2	0	0	2	0	0
Bin1331	4	0	2	0	0	0	2	0	0	0	0	0	0	0	0	2	0	0	2	2	0	2	0	0	0	2	0	0	0	0	0	0	0	0	2	0	0	0	0	0	2	0	0	2	0	0	2	0	0
Bin1332	4	0	2	0	0	0	2	0	0	0	0	0	0	0	0	2	0	0	2	2	0	2	0	0	0	2	0	0	0	0	0	0	0	0	2	0	0	0	0	0	2	0	0	2	0	0	2	0	0
Bin1333	4	0	2	0	0	0	2	0	0	0	0	0	0	0	0	2	0	0	2	2	0	2	0	0	0	2	0	0	0	0	0	0	0	0	2	0	0	0	0	0	2	0	0	2	0	0	2	0	0
Bin1334	4	0	2	0	0	0	2	0	0	0	0	0	0	0	0	2	0	0	2	2	0	2	0	0	0	2	0	0	0	0	0	0	0	0	2	0	0	0	0	0	2	0	0	2	0	0	0	0	0
Bin1335	4	0	2	0	0	0	2	0	2	0	0	0	0	0	0	2	0	0	2	2	0	2	0	0	0	2	0	0	0	0	0	0	0	0	2	0	2	2	0	0	2	0	0	2	0	0	0	0	2
Bin1336	4	0	2	0	0	0	2	0	2	0	0	0	0	0	0	2	0	0	2	2	0	2	0	0	0	2	0	0	0	0	0	0	0	0	2	0	2	2	0	0	2	0	0	2	0	0	0	0	0
Bin1337	4	0	2	0	0	0	2	0	0	0	0	0	0	0	0	2	0	0	2	2	0	2	0	0	0	2	0	0	0	0	0	0	0	0	2	0	2	2	0	0	2	0	0	2	0	0	0	0	0
Bin1338	4	0	2	0	0	0	2	0	0	0	0	0	0	0	0	2	0	0	2	2	0	2	0	0	0	2	0	0	0	0	0	0	0	0	2	0	0	2	0	0	2	0	0	2	0	0	0	0	0
Bin1339	4	0	2	0	0	0	2	0	0	0	0	0	0	0	0	2	0	0	2	2	0	2	0	0	0	2	0	0	0	0	0	0	0	0	2	0	0	2	0	0	2	0	0	2	0	0	0	0	0
Bin1340	4	0	2	0	0	0	2	0	0	0	0	0	0	0	0	2	0	0	2	2	0	2	0	0	0	2	0	0	0	0	0	0	0	0	2	0	0	2	0	0	2	0	0	2	0	0	0	0	0
Bin1341	4	0	2	0	0	0	2	0	0	0	0	0	0	0	0	2	0	0	2	2	0	2	0	0	0	2	0	0	0	0	0	0	0	0	2	0	0	2	0	0	2	0	0	2	0	0	0	0	0
Bin1342	4	0	2	0	0	0	2	0	0	0	0	0	0	0	0	2	0	0	2	2	0	2	0	0	0	2	0	0	0	0	0	0	0	0	2	0	0	2	0	0	2	0	0	2	0	0	0	0	0
Bin1343	4	0	2	0	0	0	2	0	0	0	0	0	0	0	0	2	0	0	2	2	0	2	0	0	0	2	0	0	0	0	0	0	0	0	2	0	0	2	0	0	2	0	0	2	0	0	0	0	0
Bin1344	4	0	2	0	0	0	2	0	0	0	0	0	0	0	0	2	0	0	2	2	0	2	0	0	0	2	0	0	0	0	0	0	0	0	0	0	0	2	0	0	2	0	0	2	0	0	0	0	0
Bin1345	4	0	2	0	0	0	2	0	0	0	0	0	0	0	0	2	0	0	2	2	0	2	0	0	0	2	0	0	0	0	0	0	0	0	0	0	0	2	0	0	2	0	0	2	0	0	0	0	0
Bin1346	4	0	2	0	0	0	2	0	0	0	0	0	0	0	0	2	0	0	2	2	0	2	0	0	0	2	0	0	0	0	0	0	0	0	0	0	0	2	0	0	2	0	0	2	0	0	0	0	0
Bin1347	4	0	2	0	0	0	2	0	0	0	0	0	0	0	0	2	0	0	2	2	0	2	0	0	0	2	0	0	0	0	0	0	0	0	0	0	0	2	0	0	2	0	0	2	0	0	0	0	0
Bin1348	4	0	2	0	0	0	2	0	0	0	0	0	0	0	0	2	0	0	2	2	0	2	0	0	0	2	0	0	0	0	0	0	0	0	0	0	0	2	0	0	2	0	0	2	0	0	0	0	0
Bin1349	4	0	2	0	0	0	2	0	0	0	0	0	0	0	0	2	0	0	2	2	0	2	0	0	0	2	0	0	0	0	0	0	0	0	0	0	0	2	0	0	2	0	0	2	0	0	0	0	0
Bin1350	4	0	2	0	0	0	2	0	0	0	0	0	0	0	0	2	0	0	2	2	0	2	0	0	0	2	0	0	0	0	0	0	0	0	0	0	0	0	0	0	2	0	0	2	0	0	0	0	0
Bin1351	4	0	2	0	0	0	2	0	0	0	0	2	0	0	0	2	0	0	2	2	0	2	0	0	0	2	0	0	0	0	0	0	0	0	0	0	0	0	0	0	2	0	0	2	0	0	0	0	0
Bin1352	4	0	2	0	0	0	2	0	0	0	0	2	0	0	0	2	0	0	2	2	0	2	0	0	0	2	0	0	0	0	0	0	0	0	0	0	0	0	0	0	2	0	2	2	0	0	0	0	0
Bin1353	4	0	2	0	0	0	2	0	2	0	0	2	0	0	0	2	0	0	2	2	0	2	0	0	0	2	0	0	0	0	0	0	0	0	0	0	0	0	0	0	2	0	2	2	0	0	0	0	0
Bin1354	4	0	2	0	0	0	2	0	2	0	0	2	0	0	0	2	0	0	2	2	0	2	0	0	0	2	0	0	0	0	0	0	0	0	0	0	0	0	0	0	2	0	2	2	0	0	0	0	0
Bin1355	4	0	2	0	0	0	2	0	2	0	0	2	0	0	0	2	0	0	2	2	0	2	0	0	0	2	0	0	0	0	0	0	0	0	0	0	0	0	0	0	2	0	2	2	0	0	0	0	0
Bin1356	4	0	2	0	0	0	2	0	2	0	0	2	0	0	0	2	0	0	2	2	0	2	0	0	0	2	0	0	0	0	0	0	0	0	0	0	0	2	0	0	2	0	2	2	0	0	0	0	0
Bin1357	4	0	2	0	0	0	2	0	2	0	0	2	0	0	0	2	0	0	2	2	0	2	0	0	0	2	0	0	0	0	0	0	0	0	0	0	0	2	0	0	2	0	2	2	0	0	0	0	0
Bin1358	4	0	2	0	0	0	2	0	2	0	0	2	0	0	0	2	0	0	2	2	0	2	0	0	0	2	0	0	0	0	0	0	0	0	0	0	0	2	0	0	2	0	2	0	0	0	0	0	0
Bin1359	4	0	2	0	0	0	2	0	0	0	0	2	0	0	0	2	0	0	2	2	0	2	0	0	0	2	0	0	0	0	0	0	0	0	0	0	0	2	0	0	2	0	2	0	0	0	0	0	0
Bin1360	4	0	2	0	0	0	2	0	0	0	0	2	0	0	0	2	0	0	2	2	0	2	0	0	0	2	0	0	0	0	0	0	0	0	0	0	0	2	0	0	2	0	2	0	0	0	0	0	0
Bin1361	4	0	2	0	0	0	2	0	0	0	0	2	0	0	0	2	0	0	2	2	0	2	0	0	0	2	2	0	0	0	0	0	0	0	0	0	0	2	0	0	2	0	2	0	0	0	0	0	0
Bin1362	4	0	2	0	0	0	2	0	0	0	0	2	0	0	0	2	0	0	0	2	0	2	0	0	0	2	2	0	0	0	0	0	0	0	0	0	0	2	0	0	2	0	2	0	0	0	0	0	0
Bin1363	4	0	2	0	0	0	2	0	0	0	0	2	0	0	0	2	0	0	0	2	0	2	0	0	0	2	2	0	0	0	0	0	0	0	0	0	0	2	0	0	2	0	2	0	0	0	0	0	0
Bin1364	4	0	2	0	0	0	2	0	0	0	0	2	0	0	0	2	0	0	0	2	0	0	0	0	0	2	2	0	0	0	0	0	0	0	0	0	0	0	0	0	2	0	2	0	0	0	0	0	0
Bin1365	4	0	2	0	0	0	2	0	0	0	0	2	0	0	0	2	0	0	0	2	0	0	0	0	0	2	2	0	0	0	0	0	0	0	0	0	0	0	0	0	2	0	2	0	0	0	0	0	0
Bin1366	4	0	2	0	0	0	2	0	0	0	0	2	0	0	0	2	0	0	0	2	0	0	0	0	0	2	2	0	0	0	0	0	0	0	0	0	0	0	0	0	2	0	2	0	0	0	2	0	0
Bin1367	4	0	2	0	0	0	2	0	0	0	0	2	0	0	0	2	0	0	0	2	0	0	0	0	0	2	2	0	0	0	0	0	0	0	0	0	0	0	0	0	2	0	2	0	0	0	2	0	0
Bin1368	4	0	2	0	0	0	2	0	0	0	0	2	0	0	0	2	0	0	0	2	0	0	0	0	0	2	2	0	0	0	0	0	0	0	0	0	0	0	0	0	2	0	2	0	0	0	2	0	0
Bin1369	4	0	2	0	0	0	2	0	0	0	0	2	0	0	0	2	0	0	0	2	0	0	0	0	0	2	2	0	0	0	0	0	0	0	0	0	0	0	0	0	2	0	2	0	0	0	2	0	0
Bin1370	4	0	2	0	0	0	2	0	0	0	0	2	0	0	0	2	0	0	0	2	0	0	0	0	0	2	2	0	0	0	0	0	0	0	0	0	0	0	0	0	2	0	2	0	0	0	2	0	0
Bin1371	4	0	2	0	0	0	2	0	0	0	0	2	0	0	0	2	0	0	0	2	0	0	0	0	0	2	2	0	0	0	0	0	0	0	0	0	0	0	0	0	2	0	2	0	0	0	2	0	0
Bin1372	4	0	2	0	0	0	2	0	0	0	0	2	0	0	0	2	0	0	0	2	0	0	0	0	0	2	2	0	0	0	0	0	0	0	0	0	0	0	0	0	2	0	2	0	0	0	2	0	0
Bin1373	4	0	2	0	0	0	2	0	0	0	0	2	0	0	0	2	0	0	0	2	0	0	0	0	0	2	0	0	0	0	0	0	0	0	0	0	0	0	0	0	2	0	2	0	0	0	2	0	0
Bin1374	4	0	2	0	0	0	2	0	0	0	0	2	0	0	0	2	0	0	0	2	0	0	0	0	0	2	0	0	0	0	0	0	0	0	0	0	0	0	0	0	2	0	2	0	0	0	2	0	0
Bin1375	4	0	2	0	0	0	2	0	0	0	0	2	0	0	0	2	0	0	0	2	0	0	0	0	0	2	0	0	0	0	0	0	0	0	0	0	0	0	0	0	2	0	2	0	0	0	2	0	0
Bin1376	4	0	2	0	0	0	2	0	0	0	0	2	0	0	0	2	0	0	0	2	0	0	0	0	0	2	0	0	0	0	0	0	0	0	0	0	0	0	0	0	2	0	2	0	0	0	2	0	0
Bin1377	4	0	2	0	0	0	2	0	0	0	0	2	0	0	0	2	0	0	0	2	0	2	0	0	0	2	0	0	0	0	0	0	0	0	0	0	0	2	0	0	2	0	2	0	0	0	0	0	0
Bin1378	4	0	2	0	0	0	2	0	0	0	0	2	0	0	0	2	0	0	0	2	0	2	0	0	0	2	0	0	0	0	0	0	0	0	0	0	0	2	0	0	2	0	2	0	0	0	0	0	0
Bin1379	4	0	2	0	0	0	2	0	0	0	0	2	0	0	0	2	0	0	0	2	0	0	0	0	0	2	0	0	0	0	0	0	0	0	0	0	0	0	0	0	2	0	2	0	0	0	0	0	0
Bin1380	4	0	2	0	0	0	2	0	0	0	0	0	0	0	0	2	0	0	0	2	0	0	0	0	0	2	0	0	0	0	0	0	0	0	0	0	0	0	0	0	2	0	2	0	0	0	0	0	0
Bin1381	4	0	2	0	0	0	2	0	0	0	0	0	0	0	0	2	0	0	0	2	0	0	0	0	0	2	0	0	0	0	0	0	0	0	0	0	0	0	0	0	2	0	2	0	0	0	0	0	0
Bin1382	4	0	2	0	0	0	2	0	0	0	0	0	0	0	0	2	0	0	0	2	0	0	0	0	0	2	0	0	0	0	0	0	0	0	0	0	0	0	0	0	2	0	2	0	0	0	0	0	0
Bin1383	4	0	2	0	0	0	2	0	0	0	0	0	0	0	0	2	0	0	0	2	0	0	0	0	0	2	0	0	0	0	0	0	0	0	0	0	0	0	0	0	2	0	2	0	0	0	0	0	0
Bin1384	4	0	2	0	0	0	2	0	0	0	0	0	0	0	0	2	0	0	0	2	0	0	0	0	0	2	0	0	0	0	0	0	0	0	0	0	0	0	0	0	2	0	2	0	0	0	0	0	0
Bin1385	4	0	2	0	0	0	2	0	0	0	0	0	0	0	0	2	0	0	0	2	0	0	0	0	0	2	0	0	0	0	0	0	0	0	0	0	0	0	0	0	2	0	2	0	0	0	0	0	0
Bin1386	4	0	0	0	0	0	2	0	0	0	0	0	0	0	0	2	0	0	0	2	0	0	0	0	0	2	0	0	0	0	0	0	0	0	0	0	0	0	0	0	2	0	2	0	0	0	0	0	0
Bin1387	4	0	0	0	0	0	2	0	0	0	0	0	0	0	0	2	0	0	0	2	0	0	0	0	0	2	0	0	0	0	0	0	0	0	0	0	0	0	0	0	2	0	2	0	0	0	0	0	0
Bin1388	4	0	0	0	0	0	2	0	0	0	0	0	0	0	0	2	0	0	0	2	0	0	0	0	0	2	0	0	0	0	0	0	0	0	0	0	0	0	0	0	2	0	2	0	0	0	0	0	0
Bin1389	4	0	0	0	0	0	2	0	0	0	0	0	0	0	0	2	0	0	0	2	0	0	0	0	0	2	0	0	0	0	0	0	0	0	0	0	0	0	0	0	2	0	2	0	0	0	0	0	0
Bin1390	4	0	0	0	0	0	0	0	0	0	0	0	0	0	0	2	0	0	0	2	0	0	0	0	0	2	0	0	0	0	0	0	0	0	0	0	0	0	0	0	2	0	2	0	0	0	0	0	0
Bin1391	4	0	0	0	0	0	0	0	0	0	0	0	0	0	0	2	0	0	0	0	0	0	0	0	0	2	0	0	0	0	0	0	0	0	0	0	0	0	0	0	2	0	2	0	0	0	0	0	0
Bin1392	4	0	0	0	0	0	0	0	0	0	0	0	0	0	0	2	0	0	0	0	0	0	0	0	0	2	0	0	0	0	0	0	0	0	0	0	0	0	0	0	2	0	0	0	0	0	0	0	0
Bin1393	4	0	0	0	0	0	0	0	0	0	0	0	0	0	0	2	0	0	0	0	0	0	0	0	0	2	0	0	0	0	0	0	0	0	0	0	0	0	0	0	2	0	0	0	0	0	0	0	0
Bin1394	4	0	0	0	0	0	0	0	0	0	0	0	0	0	0	2	0	0	0	0	0	0	0	0	0	2	0	0	0	0	0	0	0	0	0	0	0	0	0	0	2	0	0	0	0	0	0	0	0
Bin1395	4	0	0	0	0	0	0	0	0	0	0	0	0	0	0	2	0	0	0	0	0	0	0	0	0	2	0	0	0	0	0	0	0	0	0	0	0	0	0	0	2	0	0	0	0	0	0	0	0
Bin1396	4	0	0	2	0	0	0	0	0	0	0	0	0	0	0	2	0	0	0	0	0	0	0	0	0	2	0	0	0	0	0	0	0	0	0	0	0	0	0	0	2	0	0	0	0	0	0	0	0
Bin1397	4	0	0	2	0	0	0	0	0	0	0	0	0	0	0	2	0	0	0	0	0	0	0	0	0	2	0	0	0	0	0	0	0	0	0	0	0	0	0	0	2	0	0	0	0	0	0	0	0
Bin1398	4	0	0	2	0	0	0	0	0	0	0	0	0	0	0	2	0	0	0	0	0	0	0	0	0	2	0	0	0	0	0	0	0	0	0	0	0	0	0	0	2	0	2	0	0	0	0	0	0
Bin1399	4	0	0	2	0	0	0	0	0	0	0	0	0	0	0	2	0	0	0	0	0	0	0	0	0	2	0	0	0	0	0	0	0	0	0	0	0	0	0	0	2	0	2	0	0	0	0	0	2
Bin1400	4	0	0	2	0	0	0	0	0	0	0	0	0	0	0	2	0	0	0	0	0	0	0	0	0	2	0	0	0	0	0	0	0	0	0	0	0	0	0	0	2	0	2	0	0	0	0	0	2
Bin1401	4	0	0	2	0	0	0	0	0	0	0	0	0	0	0	2	0	0	0	0	0	0	0	0	0	2	0	0	0	0	0	0	0	0	0	0	0	0	0	0	2	0	2	0	0	0	0	0	2
Bin1402	4	0	0	2	0	0	0	0	0	0	0	0	0	0	0	2	0	0	0	0	0	0	0	0	0	2	0	0	0	0	0	0	0	0	0	0	0	0	0	0	2	0	2	2	0	0	0	0	2
Bin1403	4	0	0	2	0	0	0	0	0	0	0	0	0	0	0	2	0	0	0	0	0	0	0	0	0	0	0	0	0	0	0	0	0	0	0	0	0	0	0	0	2	0	2	2	0	0	0	0	2
Bin1404	4	0	0	2	0	0	0	0	0	0	0	0	0	0	0	2	0	0	0	0	0	0	0	0	0	0	0	0	0	0	0	0	0	0	0	0	0	0	0	0	2	0	2	2	0	0	0	0	2
Bin1405	5	0	0	0	2	0	0	2	0	0	2	0	0	0	0	0	2	0	0	0	0	0	2	2	2	2	2	0	0	0	2	0	2	0	0	0	0	0	2	0	0	0	0	0	0	0	0	0	0
Bin1406	5	0	0	0	2	0	0	2	0	0	2	0	0	0	0	0	2	0	0	0	0	0	2	2	2	2	2	0	0	0	2	0	2	0	0	0	0	0	2	0	0	0	0	0	0	0	0	0	0
Bin1407	5	0	0	0	2	0	0	2	0	0	2	0	0	0	0	0	2	0	0	0	0	0	2	2	2	2	2	0	0	0	2	0	2	0	0	0	0	0	2	0	0	0	0	0	0	0	0	0	0
Bin1408	5	0	0	0	2	0	0	2	0	0	2	0	0	0	0	0	2	0	0	0	0	0	2	2	2	2	2	0	0	0	2	0	2	0	0	0	0	0	2	0	0	0	0	0	0	0	0	0	0
Bin1409	5	0	0	0	2	0	0	2	0	0	2	0	0	0	0	0	2	0	0	0	0	0	2	2	2	2	2	0	0	0	2	0	2	0	0	0	0	0	2	0	0	0	0	0	0	0	0	0	0
Bin1410	5	0	0	0	2	0	0	2	0	0	2	0	0	0	0	0	2	0	0	0	0	0	2	2	2	2	2	0	0	0	2	0	2	0	0	0	0	0	2	0	0	0	0	0	0	0	0	0	0
Bin1411	5	0	0	0	2	0	0	2	0	0	2	0	0	0	0	0	2	0	0	0	0	0	0	2	2	2	2	0	0	0	2	0	2	0	0	0	0	0	2	0	0	0	0	0	0	0	0	0	0
Bin1412	5	0	0	0	2	0	0	2	0	0	2	0	0	0	0	0	2	0	0	0	0	0	0	2	2	2	2	0	0	0	2	0	2	0	0	0	0	0	2	0	0	0	0	0	0	0	0	0	0
Bin1413	5	0	0	0	2	0	0	2	0	0	2	0	0	0	0	0	2	0	0	0	0	0	0	2	2	2	2	0	0	0	2	0	2	0	0	0	0	0	2	0	0	0	0	0	0	0	0	0	0
Bin1414	5	0	0	0	2	0	0	2	0	0	2	0	0	0	0	0	2	0	0	0	0	0	0	2	2	2	2	0	0	0	2	0	2	0	0	0	0	0	2	0	0	0	0	0	0	0	0	0	0
Bin1415	5	0	0	0	2	0	0	2	0	0	2	0	0	0	0	0	2	0	0	0	0	0	0	2	2	2	2	0	0	0	2	0	2	0	0	0	0	0	2	0	0	0	0	0	0	0	0	0	0
Bin1416	5	0	0	0	2	0	0	2	0	0	2	2	0	0	0	0	2	0	0	0	0	0	0	2	2	2	2	0	0	0	2	0	2	0	0	0	0	0	2	0	0	0	0	0	0	0	0	0	0
Bin1417	5	0	0	0	2	0	0	2	0	0	2	2	0	0	0	0	2	0	0	0	0	0	0	2	2	2	2	0	0	0	2	2	2	0	0	0	0	0	2	0	0	0	0	0	0	0	0	0	0
Bin1418	5	0	0	0	2	0	0	2	0	0	2	2	0	0	0	0	2	0	0	0	0	0	0	2	2	2	2	0	0	0	2	2	2	0	0	0	0	0	2	0	0	0	0	0	0	0	0	0	0
Bin1419	5	0	0	0	2	0	0	2	0	0	2	2	0	0	0	0	2	0	0	0	0	0	0	2	2	2	2	0	0	0	2	2	2	0	0	0	0	0	2	0	0	0	0	0	0	0	0	0	0
Bin1420	5	0	0	0	2	0	0	2	0	0	2	2	0	0	0	0	2	0	0	0	0	0	0	2	2	2	2	0	0	0	2	2	2	0	0	0	0	0	2	0	0	0	0	0	0	0	0	0	0
Bin1421	5	0	0	0	2	0	0	2	0	0	2	2	0	0	0	0	2	0	0	0	0	0	0	2	2	2	2	0	0	0	2	2	2	0	0	0	0	0	2	0	0	0	0	0	0	0	0	0	0
Bin1422	5	2	0	0	0	0	0	0	0	0	2	2	0	0	0	0	2	0	0	0	0	0	0	2	2	2	2	0	0	0	2	0	2	0	0	0	0	0	2	0	0	0	0	0	0	0	2	0	0
Bin1423	5	2	0	0	0	0	0	0	0	0	2	2	2	0	0	0	2	0	0	0	0	0	0	2	2	2	2	0	0	0	2	0	2	0	0	0	0	0	2	0	0	0	0	0	0	0	2	0	0
Bin1424	5	2	0	0	0	0	0	0	0	0	2	2	2	0	0	0	2	0	0	0	0	0	0	2	2	2	2	0	0	0	2	0	2	0	0	0	0	0	2	0	0	0	0	0	0	0	2	0	0
Bin1425	5	2	0	0	2	0	0	2	0	0	2	2	2	0	0	0	2	0	0	0	0	0	0	2	2	2	2	0	0	0	2	2	2	0	0	0	0	0	2	0	0	0	0	0	0	0	2	0	0
Bin1426	5	2	0	0	2	0	0	2	0	0	2	2	2	0	0	0	2	0	0	0	0	0	0	2	2	2	2	0	0	0	2	2	2	0	0	0	0	0	2	0	0	0	0	0	0	0	2	0	0
Bin1427	5	2	0	0	2	0	0	2	0	0	2	2	2	0	0	0	2	0	0	0	0	0	0	2	2	2	2	0	0	0	2	2	2	0	0	2	0	0	2	0	0	0	0	0	0	0	2	0	0
Bin1428	5	2	0	0	2	0	0	2	0	0	2	2	2	0	0	0	2	0	0	0	0	0	0	0	2	2	2	0	0	0	2	2	2	0	0	2	0	0	2	0	0	0	0	0	0	0	2	0	0
Bin1429	5	2	0	0	2	0	0	2	0	0	2	2	2	0	0	0	2	0	0	0	0	0	0	0	2	2	2	0	0	0	2	2	2	0	0	2	0	0	2	0	0	0	0	0	0	0	2	0	0
Bin1430	5	2	0	0	2	0	0	2	0	0	2	2	2	0	0	0	2	0	0	0	0	0	0	0	2	2	2	0	0	0	2	2	2	0	0	2	0	0	2	0	0	0	0	0	0	0	2	0	0
Bin1431	5	2	0	0	2	0	0	2	0	0	2	2	2	0	0	0	2	0	0	0	0	0	0	0	2	2	2	0	0	0	2	2	2	0	0	2	0	0	2	0	0	0	0	0	0	0	2	0	0
Bin1432	5	2	0	0	2	0	0	2	0	0	2	2	2	0	0	0	2	0	0	0	0	0	0	0	2	2	2	0	0	0	2	2	2	0	0	2	0	0	2	0	0	0	0	0	0	0	2	0	0
Bin1433	5	2	0	0	2	0	0	2	0	0	0	2	2	0	0	0	2	0	0	0	0	0	0	0	2	2	2	0	0	0	2	2	2	0	0	2	0	0	2	0	0	0	0	0	0	0	0	0	0
Bin1434	5	2	0	0	2	0	0	2	0	0	0	2	2	0	0	0	2	0	0	0	0	0	0	0	2	2	2	0	0	0	2	2	2	0	0	2	0	0	2	0	0	0	0	0	0	0	0	0	0
Bin1435	5	2	0	0	2	0	0	2	0	0	0	2	2	0	0	0	2	0	0	0	0	0	0	0	2	2	2	0	0	0	2	2	2	0	0	2	0	0	2	0	0	0	0	0	0	0	0	0	0
Bin1436	5	2	0	0	2	0	0	2	0	0	0	2	2	0	0	0	2	0	0	0	0	0	0	0	2	2	2	0	0	0	2	2	2	0	0	2	0	0	2	0	0	0	0	0	0	0	0	0	0
Bin1437	5	2	0	0	2	0	0	2	0	0	0	2	2	0	0	0	2	0	0	0	0	0	0	0	2	2	2	0	2	2	2	2	2	0	0	2	0	0	2	0	0	0	0	0	0	0	0	0	0
Bin1438	5	2	0	0	2	0	0	2	0	0	0	2	2	0	0	0	2	0	0	0	0	0	0	0	2	2	2	0	2	2	0	2	2	0	0	2	0	0	2	0	0	0	0	0	0	2	0	0	0
Bin1439	5	2	0	0	2	0	0	2	0	0	0	2	2	0	0	0	2	0	0	0	0	0	0	0	2	2	2	0	2	2	0	2	2	0	0	2	0	0	2	0	0	0	0	0	0	2	0	0	0
Bin1440	5	2	0	0	2	0	0	2	0	0	0	2	2	0	0	0	2	0	0	0	0	0	0	0	2	2	2	0	2	2	0	2	2	0	0	2	0	0	2	0	0	0	0	0	0	2	0	0	0
Bin1441	5	2	0	0	2	0	0	2	0	0	0	2	2	0	0	0	2	0	0	0	0	0	0	0	2	2	2	0	2	2	0	2	2	0	0	2	0	0	2	0	0	0	0	0	0	2	0	0	0
Bin1442	5	2	0	0	2	0	0	2	0	0	0	2	2	0	0	0	2	0	0	0	0	0	0	0	2	2	2	0	2	2	0	2	2	0	0	2	0	0	2	0	0	0	0	0	0	2	0	0	0
Bin1443	5	2	0	0	2	0	0	2	0	0	0	2	0	0	0	0	0	0	0	0	0	0	0	0	2	2	2	0	0	0	0	2	2	0	0	2	0	0	2	0	0	0	0	0	0	2	0	0	0
Bin1444	5	2	0	0	2	0	0	2	0	0	0	2	0	0	0	0	0	0	0	0	0	0	0	0	2	2	2	0	0	0	0	2	2	0	0	2	0	0	2	0	0	0	0	0	0	2	0	0	0
Bin1445	5	2	0	0	2	0	0	2	0	0	0	2	0	0	0	0	0	0	0	0	0	0	0	0	2	2	2	0	0	0	0	2	2	0	0	2	0	0	2	0	0	0	0	0	0	2	0	0	0
Bin1446	5	2	0	0	2	0	0	2	0	0	0	2	0	0	0	0	0	0	0	0	0	0	0	0	2	2	2	0	0	0	0	2	2	0	0	2	0	0	2	0	0	0	0	0	0	2	0	0	0
Bin1447	5	2	0	0	2	0	0	2	0	0	0	2	0	0	0	0	0	0	0	0	0	0	0	0	2	2	2	0	0	0	0	2	2	0	0	2	0	0	2	0	0	0	0	0	0	2	0	0	0
Bin1448	5	2	0	0	2	0	0	2	0	0	0	2	0	0	0	0	0	0	0	0	0	0	0	0	2	2	2	0	0	0	0	2	2	0	0	2	0	0	2	0	0	0	0	0	0	2	0	0	0
Bin1449	5	2	0	0	2	0	0	2	0	0	0	2	0	0	0	0	0	0	0	0	0	0	0	0	2	2	2	0	0	0	0	2	2	0	0	2	0	0	2	0	0	0	0	0	0	0	0	0	0
Bin1450	5	2	0	0	2	0	0	2	0	0	0	2	0	0	0	0	0	0	0	0	0	0	0	0	2	2	2	0	0	0	0	2	2	0	0	2	0	0	2	0	0	0	0	0	0	0	0	0	0
Bin1451	5	2	0	0	2	0	0	2	0	0	0	2	0	0	0	0	0	0	0	0	0	0	0	0	2	2	2	0	0	0	0	2	2	0	0	2	0	0	2	0	0	0	0	0	0	0	0	0	0
Bin1452	5	2	0	0	2	0	0	2	0	0	0	2	0	0	0	0	0	0	0	0	0	0	0	0	2	2	0	0	0	0	0	2	2	0	0	2	0	0	2	0	0	2	0	0	0	0	0	0	0
Bin1453	5	2	0	0	2	0	0	2	0	0	0	2	0	0	0	0	0	0	0	0	0	0	0	0	2	2	0	0	0	0	0	2	2	0	0	2	0	0	2	0	0	2	0	0	0	0	0	0	0
Bin1454	5	2	0	0	2	0	0	2	0	0	0	2	0	0	0	0	0	0	0	0	0	0	0	0	2	2	0	0	0	0	0	2	2	0	0	2	0	0	2	0	0	2	0	0	0	0	0	0	0
Bin1455	5	2	0	0	2	0	0	2	0	0	0	2	0	0	0	0	0	0	0	0	0	0	0	0	2	2	0	0	0	0	0	2	2	0	0	2	0	0	2	0	0	2	0	0	0	0	0	0	0
Bin1456	5	2	0	0	2	0	0	2	0	0	0	2	0	0	0	0	0	0	0	0	0	0	0	0	2	2	0	0	0	0	0	2	2	0	0	2	0	0	2	0	0	2	0	0	0	0	0	0	0
Bin1457	5	2	0	0	2	0	0	2	0	0	0	2	0	0	0	0	0	0	0	0	0	0	0	0	2	2	0	0	0	0	0	2	2	0	0	2	0	0	2	0	0	2	0	0	0	0	0	0	0
Bin1458	5	2	0	0	2	0	0	2	0	0	0	2	0	0	0	0	0	0	0	0	0	0	0	0	2	2	0	0	0	0	0	2	2	0	0	2	0	0	2	0	0	2	0	0	0	0	0	0	0
Bin1459	5	2	0	0	2	0	0	2	0	0	0	2	0	0	0	0	0	0	0	0	0	0	0	0	2	2	0	0	0	0	0	2	2	0	0	2	0	0	2	0	0	2	0	0	0	0	0	0	0
Bin1460	5	2	0	0	2	0	0	2	2	0	2	2	0	0	0	0	0	0	0	0	0	0	0	0	2	2	0	0	0	0	0	2	2	0	0	2	2	0	2	0	0	2	0	0	0	0	0	0	0
Bin1461	5	2	0	0	2	0	0	2	2	0	2	2	0	0	0	0	0	0	0	0	0	0	0	0	2	2	0	0	0	0	0	2	2	0	0	2	0	0	2	0	0	2	0	0	0	0	0	0	0
Bin1462	5	2	0	0	2	0	0	2	2	0	2	2	0	0	0	0	0	0	0	0	0	0	0	0	2	2	0	0	0	0	0	2	2	0	0	2	0	0	2	0	0	2	0	0	0	0	0	0	0
Bin1463	5	2	0	0	0	0	0	0	2	0	0	2	0	0	0	0	0	0	0	0	0	0	0	0	2	2	0	0	0	0	0	2	2	0	0	2	0	2	2	0	0	0	2	2	0	0	0	0	0
Bin1464	5	2	0	0	0	0	0	0	2	0	0	2	0	0	0	0	0	0	0	0	0	0	0	0	2	2	0	0	0	0	0	2	2	0	0	2	0	2	2	0	0	0	2	2	0	0	0	0	0
Bin1465	5	2	0	0	0	0	0	0	2	0	0	2	0	0	0	0	0	0	0	0	0	0	0	0	2	2	0	0	0	0	0	2	2	0	0	2	0	2	2	0	0	0	2	2	0	0	0	0	0
Bin1466	5	2	0	2	0	0	0	0	2	0	0	2	0	0	0	0	0	0	0	0	0	0	0	0	2	2	0	0	0	0	0	0	2	0	0	2	0	2	2	0	0	0	2	2	0	0	0	0	0
Bin1467	5	2	0	2	0	0	0	0	2	0	0	2	0	0	0	0	0	0	0	0	0	0	0	0	2	2	0	0	0	0	0	0	2	0	0	2	0	2	2	0	0	0	2	2	0	0	0	0	0
Bin1468	5	2	0	2	0	0	0	0	2	0	0	2	0	0	0	0	0	0	0	0	0	0	0	0	2	2	0	0	0	0	0	0	2	0	0	2	0	2	2	0	0	0	2	2	0	0	0	0	0
Bin1469	5	2	0	2	0	0	0	0	2	0	0	2	0	0	0	0	0	0	0	0	0	0	0	0	2	2	0	0	0	0	0	0	2	0	0	2	0	2	2	0	0	0	2	2	0	0	0	0	0
Bin1470	5	2	0	2	0	0	0	0	0	0	0	2	0	0	0	0	0	0	0	0	0	0	0	0	2	2	0	0	0	0	0	0	2	0	0	2	0	2	2	0	0	0	2	2	2	0	0	0	0
Bin1471	5	2	0	2	0	0	0	0	0	0	0	2	0	0	0	0	0	0	0	0	0	2	0	0	2	2	0	0	0	0	0	0	2	0	0	2	0	2	2	0	0	0	2	2	2	0	0	0	0
Bin1472	5	2	0	2	0	0	0	0	0	0	0	2	0	0	0	0	0	0	0	0	0	2	0	0	2	2	0	0	0	0	0	0	2	0	0	2	0	2	2	0	0	0	2	2	2	0	0	0	0
Bin1473	5	2	0	2	0	0	0	0	0	0	0	2	0	0	0	0	0	0	0	0	0	2	0	0	2	2	0	0	0	0	0	0	2	0	0	2	0	2	2	0	0	0	2	2	2	0	0	0	0
Bin1474	5	2	0	2	0	0	0	0	2	0	0	2	0	0	0	0	0	0	0	0	0	2	0	0	2	2	0	0	0	0	0	0	2	0	0	2	2	2	2	0	0	0	2	2	2	0	0	0	0
Bin1475	5	2	0	2	0	0	0	0	2	0	0	2	0	0	0	0	0	0	0	0	0	2	0	0	2	2	0	0	0	0	0	0	2	0	0	2	2	2	2	0	0	0	2	2	2	0	0	0	0
Bin1476	5	2	0	2	0	0	0	0	0	0	0	2	0	0	0	0	0	0	0	0	0	2	0	0	2	2	0	0	0	0	0	0	2	0	0	2	2	2	2	0	0	0	2	2	2	0	0	0	0
Bin1477	5	2	0	2	0	0	0	0	0	0	0	2	0	0	0	0	0	0	0	0	0	2	0	0	2	2	0	0	0	0	0	0	0	0	0	2	2	2	2	0	0	0	2	2	2	0	0	0	0
Bin1478	5	2	0	2	0	0	0	0	0	0	0	2	0	0	0	0	0	0	0	0	0	0	0	0	2	2	0	0	0	0	0	0	0	0	0	2	0	0	2	0	0	0	2	2	2	0	0	0	0
Bin1479	5	2	0	2	0	0	0	0	0	0	0	2	0	0	0	0	0	0	0	0	0	0	0	0	2	2	0	0	0	0	0	0	0	0	0	0	0	0	2	0	0	0	2	2	2	0	0	0	0
Bin1480	5	2	0	2	0	0	0	0	0	0	0	2	0	0	0	0	0	0	0	0	0	0	0	0	2	2	0	0	0	0	0	0	0	0	0	0	0	0	2	0	0	0	2	2	2	0	0	0	0
Bin1481	5	2	0	2	0	0	0	0	0	0	0	2	0	0	0	0	0	0	0	0	0	0	0	0	2	0	0	0	0	0	0	0	0	0	0	0	0	0	2	0	0	0	2	2	2	0	0	0	0
Bin1482	5	2	0	2	0	0	0	0	2	0	0	2	0	0	0	0	0	0	0	0	0	0	0	0	2	0	0	0	0	0	0	0	0	0	0	0	0	0	2	0	0	0	2	2	2	0	0	0	0
Bin1483	5	2	0	2	0	0	0	0	2	0	0	2	0	0	0	0	0	0	0	0	0	0	0	0	2	0	0	0	0	0	0	0	0	0	0	0	0	0	2	0	0	0	2	2	2	0	0	0	0
Bin1484	5	2	0	2	0	0	0	0	0	0	0	2	0	0	0	0	0	0	0	0	0	0	0	0	2	0	0	0	0	0	0	0	0	0	0	0	0	0	2	0	0	0	2	2	2	0	0	0	0
Bin1485	5	2	0	2	0	0	0	0	0	0	0	2	0	0	0	0	0	0	0	0	0	0	0	0	2	0	0	0	0	0	0	0	0	0	0	0	0	0	2	0	0	0	2	2	2	0	0	0	0
Bin1486	5	2	0	2	0	0	0	0	0	0	0	2	0	0	0	0	0	0	0	0	0	0	0	0	2	0	0	0	0	0	0	0	0	0	2	2	0	0	2	2	0	0	2	2	2	0	0	0	0
Bin1487	5	2	0	2	0	0	0	0	0	0	0	2	0	0	0	0	0	0	0	0	0	0	0	0	2	0	0	0	0	0	0	0	0	0	2	2	0	0	2	2	0	0	2	2	2	0	0	0	0
Bin1488	5	2	0	2	0	0	0	0	0	0	0	2	0	0	0	0	0	0	0	0	0	0	0	0	2	0	0	0	0	0	0	0	0	0	2	2	0	0	2	2	0	0	2	2	2	0	0	0	0
Bin1489	5	2	0	0	0	0	0	0	0	0	0	2	0	0	0	0	0	0	0	0	0	0	0	0	2	0	0	0	0	0	0	0	0	0	2	2	0	0	2	2	0	0	2	2	2	0	0	0	0
Bin1490	5	2	0	0	0	0	0	0	2	0	0	2	0	0	0	0	0	0	0	0	0	0	0	0	2	0	0	0	0	0	0	0	0	0	2	2	0	0	2	2	0	0	2	2	2	0	0	0	0
Bin1491	5	2	0	0	0	0	0	0	2	0	0	2	0	0	0	0	0	0	0	0	0	0	0	0	2	0	0	0	0	0	0	0	0	0	2	2	0	0	2	2	0	0	2	2	2	0	0	0	0
Bin1492	5	2	0	0	0	0	0	0	2	0	0	2	0	0	0	0	0	0	0	0	0	0	0	0	2	0	0	0	0	0	0	0	0	0	2	2	0	0	2	2	0	0	2	2	2	0	0	0	0
Bin1493	5	2	0	0	0	0	0	0	2	0	0	2	0	0	0	0	0	0	0	0	0	0	0	0	2	0	0	0	0	0	0	0	0	0	2	2	0	0	2	2	0	0	2	2	2	0	0	0	0
Bin1494	5	2	0	0	0	0	0	0	2	0	0	2	0	0	0	0	0	0	0	0	0	0	0	0	2	0	0	0	0	0	0	0	0	0	2	2	0	0	2	2	0	0	2	2	2	0	0	0	0
Bin1495	5	2	0	0	0	0	0	0	2	0	0	2	0	0	2	0	0	0	0	0	0	0	0	0	2	0	0	0	0	0	0	0	0	0	2	2	0	0	2	2	0	0	2	2	2	0	0	0	0
Bin1496	5	2	0	0	0	0	0	0	2	0	0	2	0	0	2	0	0	0	0	0	0	0	0	0	2	0	0	0	0	0	0	0	0	0	2	2	0	0	2	2	0	0	2	2	2	0	0	0	0
Bin1497	5	2	0	0	0	0	0	0	2	0	0	2	0	0	2	0	0	0	0	0	0	0	0	0	2	0	0	0	0	0	0	0	0	0	2	2	0	0	2	2	0	0	2	2	2	0	0	0	0
Bin1498	5	2	0	0	0	0	0	0	2	0	0	2	0	0	2	0	0	0	0	0	0	0	0	0	2	0	0	0	0	0	0	0	0	0	2	2	2	0	2	2	0	0	2	2	2	0	0	0	0
Bin1499	5	2	0	0	0	0	0	0	2	0	0	2	0	0	2	0	0	0	0	0	0	0	0	0	2	0	0	0	0	0	0	0	0	0	2	2	2	0	2	2	0	0	2	2	2	0	0	0	0
Bin1500	5	2	0	0	0	0	0	0	2	0	0	2	0	0	2	0	0	0	0	0	0	0	0	0	2	0	0	0	0	0	0	0	0	0	2	2	2	0	2	2	0	0	2	2	2	0	0	0	0
Bin1501	5	2	0	0	0	0	0	0	2	0	0	2	0	0	2	0	0	0	0	0	0	0	0	0	2	0	0	0	0	0	0	0	0	0	2	2	2	0	2	2	0	0	2	2	2	0	0	0	0
Bin1502	5	2	0	0	0	0	0	0	2	0	0	2	0	0	2	0	0	0	0	0	0	0	0	0	2	0	0	0	0	0	0	0	0	0	2	2	2	0	2	2	0	0	2	2	2	0	0	0	0
Bin1503	5	2	0	0	0	0	0	0	2	0	0	2	0	0	2	0	0	0	0	0	0	0	0	0	2	0	0	0	0	0	0	0	0	0	2	2	2	0	2	2	0	0	2	2	2	0	0	0	0
Bin1504	5	2	0	0	0	0	0	0	2	0	0	2	0	0	2	0	0	0	0	0	0	0	0	0	2	0	0	0	0	0	0	0	0	0	2	2	0	0	2	2	0	0	2	2	2	0	0	0	0
Bin1505	5	2	0	0	0	0	0	0	2	0	0	2	0	0	2	0	0	0	0	0	0	0	0	0	2	0	0	0	0	0	0	0	0	0	2	2	0	0	2	2	0	0	2	2	2	0	0	0	0
Bin1506	5	2	0	0	0	0	0	0	2	0	0	2	0	0	2	0	0	0	0	0	0	0	0	0	2	0	0	0	0	0	0	0	0	0	2	2	0	0	2	2	0	0	2	2	2	0	0	0	0
Bin1507	5	2	0	0	0	0	0	0	0	0	0	2	0	0	2	0	0	0	0	0	0	0	0	0	2	0	0	0	0	0	0	0	0	0	2	2	0	0	2	2	0	0	2	2	2	0	0	0	0
Bin1508	5	2	0	0	0	0	0	0	0	0	0	2	0	0	2	0	0	0	0	0	0	0	0	0	2	0	0	0	0	0	0	0	0	0	2	2	0	0	2	2	0	0	2	2	2	0	0	0	0
Bin1509	5	2	0	0	0	0	0	0	0	0	0	2	0	0	2	0	0	0	0	0	0	0	0	0	2	0	0	0	0	0	0	0	0	0	2	2	0	0	2	2	0	0	2	2	2	0	0	0	0
Bin1510	5	2	0	0	0	0	0	0	0	0	0	2	0	0	2	0	0	0	0	0	0	0	0	0	0	0	0	0	0	0	0	0	0	0	2	2	0	0	2	2	0	0	2	2	2	0	0	0	0
Bin1511	5	2	0	0	0	0	0	0	0	0	0	2	0	0	2	0	0	0	0	0	0	0	0	0	0	0	0	0	0	0	0	0	0	0	2	2	0	0	2	2	0	0	2	2	2	0	0	0	0
Bin1512	5	2	0	0	0	0	0	0	0	0	0	2	0	0	2	0	0	0	0	0	0	0	0	0	0	0	0	0	0	0	0	0	0	0	2	2	0	0	2	2	0	0	2	2	2	0	0	0	0
Bin1513	5	2	0	0	0	0	0	0	0	0	0	2	0	0	2	0	0	0	0	0	0	0	0	0	0	0	0	0	0	0	0	0	0	0	2	2	0	0	2	2	0	0	2	2	2	0	0	0	0
Bin1514	5	2	0	0	0	0	0	0	0	0	0	2	0	0	2	0	0	0	0	0	0	0	0	0	0	0	0	0	0	0	0	0	0	0	2	2	0	0	2	2	0	0	2	2	2	0	0	0	0
Bin1515	5	2	0	0	0	0	0	0	0	0	0	2	0	0	2	0	0	0	0	0	0	0	0	0	0	0	0	0	0	0	0	0	0	0	2	2	0	0	2	2	0	0	2	2	2	0	0	0	0
Bin1516	5	2	0	0	0	0	0	0	2	0	0	2	0	0	2	0	0	0	0	0	0	0	0	0	0	0	0	0	0	0	0	0	0	0	2	2	0	0	2	2	0	0	2	2	2	0	0	0	0
Bin1517	5	2	0	0	0	0	0	0	2	0	0	2	0	0	2	0	0	0	0	0	0	0	0	0	0	0	0	0	0	0	0	0	0	0	2	2	0	0	2	2	0	0	2	2	2	0	0	0	0
Bin1518	5	2	0	0	0	0	0	0	2	0	0	2	0	0	2	0	0	0	0	0	0	0	0	0	0	0	0	0	0	0	0	0	0	0	2	2	0	0	2	2	0	0	2	2	2	0	0	0	0
Bin1519	5	2	0	0	0	0	0	0	2	0	0	2	0	0	2	0	0	0	0	0	0	0	0	0	0	0	0	0	0	0	0	0	0	0	2	2	0	0	2	2	0	0	2	2	2	0	0	0	0
Bin1520	5	2	0	0	0	0	0	0	2	0	0	2	0	0	2	0	0	0	0	0	0	0	0	0	0	0	0	0	0	0	0	0	0	0	2	2	0	0	2	2	0	0	2	2	2	0	0	0	0
Bin1521	5	2	0	0	0	0	0	0	2	0	0	2	0	0	2	0	0	0	0	0	0	0	0	0	0	0	0	0	0	0	0	0	0	0	2	2	0	0	2	2	0	0	2	2	2	0	0	0	0
Bin1522	5	2	0	0	0	0	0	0	2	0	0	2	0	0	2	0	0	0	0	0	0	0	0	0	0	0	0	0	0	0	0	0	0	0	2	2	0	0	2	2	0	0	2	2	2	0	0	0	0
Bin1523	5	2	0	0	0	0	0	0	0	0	0	2	0	0	2	0	0	0	0	0	0	0	0	0	0	0	0	0	0	0	0	0	0	0	2	2	0	0	2	2	0	0	2	2	2	0	0	0	0
Bin1524	5	2	0	0	0	0	0	0	0	0	0	2	0	0	2	0	0	0	0	0	0	0	0	0	0	0	0	0	0	0	0	0	0	0	2	2	0	0	2	2	0	0	2	2	2	0	0	0	0
Bin1525	5	2	0	0	0	0	0	0	0	0	0	2	0	0	2	0	0	0	0	0	0	0	0	0	0	0	0	0	0	0	0	0	0	0	2	2	0	0	2	2	0	0	2	2	2	0	0	0	0
Bin1526	5	2	0	0	0	0	0	0	0	0	0	2	0	0	2	0	0	0	0	0	0	0	0	0	0	0	0	0	0	0	0	0	0	0	2	2	0	0	2	2	0	0	2	2	2	0	0	0	0
Bin1527	5	2	0	0	0	0	0	0	0	0	0	2	0	0	0	0	0	0	0	0	0	0	0	0	0	0	0	0	0	0	0	0	0	0	2	2	0	0	2	2	0	0	2	2	2	0	0	0	0
Bin1528	5	2	0	0	0	0	0	0	0	0	0	2	0	0	0	0	0	0	0	0	0	0	0	0	0	0	0	0	0	0	0	0	0	0	2	2	0	0	2	2	0	0	2	2	2	0	0	0	0
Bin1529	5	2	0	0	0	0	0	0	0	0	0	2	0	0	0	0	0	0	0	0	0	0	0	0	0	0	0	0	0	0	0	0	0	0	2	2	0	0	2	2	0	0	2	2	2	0	0	0	0
Bin1530	5	2	0	0	0	0	0	0	0	0	0	2	0	0	0	0	0	0	0	0	0	0	0	0	0	0	0	0	0	0	0	0	0	0	2	2	0	0	2	2	0	0	2	2	2	0	0	0	0
Bin1531	5	2	0	0	0	0	0	0	0	0	0	2	0	0	0	0	0	0	0	0	0	0	0	0	0	0	0	0	0	0	0	0	0	0	2	2	0	0	2	2	0	0	2	2	2	0	0	0	0
Bin1532	5	2	0	0	0	0	0	0	0	0	2	2	0	0	0	0	0	0	0	0	0	0	0	0	0	0	0	0	0	0	0	0	0	0	2	2	0	0	2	2	0	0	2	2	2	0	0	0	0
Bin1533	5	2	0	0	0	0	0	0	0	0	2	2	0	0	0	0	0	0	0	0	0	0	0	0	0	0	0	0	0	0	0	0	0	0	2	2	0	0	2	2	0	0	2	2	2	0	0	0	0
Bin1534	5	2	0	0	0	0	0	0	0	0	2	2	0	0	0	0	0	0	0	0	0	0	0	0	0	0	0	0	0	0	0	0	0	0	2	2	0	0	2	2	0	0	2	2	2	0	0	0	0
Bin1535	5	2	0	0	0	0	0	0	0	0	0	2	0	0	0	0	0	0	0	0	0	0	0	0	0	0	0	0	0	0	0	0	0	0	2	2	0	0	2	2	0	0	2	2	2	0	0	0	0
Bin1536	5	2	0	0	0	0	0	0	0	0	0	0	0	0	0	0	0	0	0	0	0	0	0	0	0	0	0	0	0	0	0	0	0	0	2	2	0	0	2	0	0	0	2	2	2	0	0	0	0
Bin1537	5	2	0	0	0	0	0	0	0	0	0	0	0	0	0	0	0	0	0	0	0	0	0	0	0	0	0	0	0	0	0	0	0	0	2	2	0	0	0	0	0	0	2	2	2	0	0	0	0
Bin1538	5	2	0	0	0	0	0	0	0	0	0	0	0	0	0	0	0	0	0	0	0	0	0	0	0	0	0	0	0	0	0	0	0	0	2	2	0	0	0	0	0	0	2	2	2	0	0	0	0
Bin1539	5	2	0	0	0	0	0	0	0	0	0	0	0	0	0	0	0	0	0	0	0	0	0	0	0	0	0	0	0	0	0	0	0	0	2	2	0	0	0	0	0	0	2	2	2	0	0	0	0
Bin1540	5	2	0	0	0	0	0	0	0	0	0	0	0	0	0	0	0	0	0	0	0	0	0	0	0	0	0	0	0	0	0	0	0	0	2	2	0	0	0	0	0	0	2	2	2	0	0	0	0
Bin1541	5	2	0	0	0	0	0	0	0	0	0	0	0	0	0	0	0	0	0	0	0	0	0	0	0	0	0	0	0	0	0	0	0	0	2	2	0	0	0	0	0	0	2	2	2	0	0	0	0
Bin1542	5	2	0	0	0	0	0	0	0	0	0	0	0	0	0	0	0	0	0	0	0	0	0	0	0	0	0	0	0	0	0	0	0	0	2	2	0	0	0	0	0	0	2	2	2	0	0	0	0
Bin1543	5	2	0	0	0	0	0	0	0	0	0	0	0	0	0	0	0	0	0	0	0	0	0	0	0	0	0	0	0	0	0	0	0	0	2	2	0	0	0	0	0	0	2	2	2	0	0	0	0
Bin1544	5	2	0	0	0	0	0	0	0	0	0	0	0	0	0	0	0	0	0	0	0	0	0	0	0	0	0	0	0	0	0	0	0	0	2	2	0	0	0	0	0	0	2	2	2	0	0	0	0
Bin1545	5	2	0	0	0	0	0	0	0	0	0	0	0	0	0	0	0	0	0	0	0	0	0	0	0	0	0	0	0	0	0	0	0	0	2	2	0	0	0	0	0	0	2	2	2	0	0	0	0
Bin1546	5	2	0	0	0	0	0	0	0	0	0	0	0	0	0	0	0	0	0	0	0	0	0	0	0	0	0	0	0	0	0	0	0	0	2	2	0	0	0	0	0	0	2	2	2	0	0	0	0
Bin1547	5	2	0	0	0	0	0	0	0	0	0	0	0	0	0	0	0	0	0	0	0	0	0	0	0	0	0	0	0	0	0	0	0	0	2	2	0	0	0	0	0	0	2	2	2	0	0	0	0
Bin1548	5	2	0	0	0	0	0	0	0	0	0	0	0	0	0	0	0	0	0	0	0	0	0	0	0	0	0	0	0	0	0	0	0	0	2	2	0	0	0	0	0	0	2	2	2	0	0	0	0
Bin1549	5	2	0	0	0	0	0	0	0	0	0	0	0	0	0	0	0	0	0	0	0	0	0	0	0	0	0	0	0	0	0	0	0	0	2	2	0	0	0	0	0	0	2	2	2	0	0	0	0
Bin1550	5	2	0	0	0	0	0	0	0	0	0	0	0	0	0	0	0	0	0	0	0	0	0	0	0	0	0	0	0	0	0	0	0	0	2	2	2	2	0	0	0	0	2	2	2	0	0	0	0
Bin1551	5	2	0	0	0	0	0	0	0	0	0	0	0	0	0	0	0	0	0	0	0	0	0	0	0	0	0	0	0	0	0	0	0	0	2	2	2	2	0	0	0	0	2	2	2	0	0	0	0
Bin1552	5	2	0	0	0	0	0	0	0	0	0	0	0	0	0	0	0	0	0	0	0	0	0	0	0	0	0	0	0	0	0	0	0	0	2	2	2	2	0	0	0	0	2	2	2	0	0	0	0
Bin1553	5	2	0	0	0	0	0	0	0	0	0	0	0	0	0	0	0	0	0	0	0	0	0	0	0	0	0	0	0	0	0	0	0	0	2	2	2	2	0	0	0	0	2	2	2	0	0	0	0
Bin1554	5	2	0	0	0	0	0	0	0	0	0	0	0	0	0	0	0	0	0	0	0	0	0	0	0	0	0	0	0	0	0	0	0	0	2	2	2	2	0	0	0	0	2	2	2	0	0	0	0
Bin1555	5	2	0	0	0	0	0	0	0	0	0	0	0	0	0	0	0	0	0	0	0	0	0	0	0	0	0	0	0	0	0	0	0	0	2	2	0	0	0	0	0	0	2	2	2	0	0	0	0
Bin1556	5	2	0	0	0	0	0	0	0	0	0	0	0	0	0	0	0	0	0	0	0	0	0	0	0	0	0	0	0	0	0	0	0	0	2	2	0	0	0	0	0	0	2	2	2	0	0	0	0
Bin1557	5	2	0	0	0	0	0	0	0	0	0	0	0	0	0	0	0	0	0	0	0	0	0	0	0	0	0	0	0	0	0	0	0	0	2	2	0	0	0	0	0	0	2	2	2	0	0	0	0
Bin1558	5	2	0	0	0	0	0	0	2	0	0	0	0	0	0	0	0	0	0	0	0	0	0	0	0	0	0	0	0	0	0	0	0	0	2	2	0	0	0	0	0	0	2	2	2	0	0	0	0
Bin1559	5	0	0	0	0	0	0	0	2	0	0	0	0	0	0	0	0	0	0	0	0	0	0	0	0	0	0	0	0	0	0	0	0	0	2	2	0	0	0	0	0	0	2	2	2	0	0	0	0
Bin1560	5	0	0	0	0	0	0	0	0	0	0	0	0	0	0	0	0	0	0	0	0	0	0	0	0	0	0	0	0	0	0	0	0	0	2	2	0	0	0	0	0	0	2	2	2	0	0	0	0
Bin1561	5	0	0	0	0	0	0	0	0	0	0	0	0	0	0	0	0	0	0	0	0	0	0	0	0	0	0	0	0	0	0	0	0	0	2	2	0	0	0	0	0	0	2	2	2	0	0	0	0
Bin1562	5	0	0	0	0	0	0	0	0	0	0	0	0	0	0	0	0	0	0	0	0	0	0	0	0	0	0	0	0	0	0	0	0	0	2	2	0	0	0	0	0	0	2	2	2	0	0	0	0
Bin1563	5	0	0	0	0	0	0	0	0	0	0	0	0	0	0	0	0	0	0	0	0	0	0	0	0	0	0	0	0	0	0	0	0	0	2	2	0	0	0	0	0	0	2	2	2	0	0	0	0
Bin1564	5	0	0	0	0	0	0	0	0	0	0	0	0	0	0	0	0	0	0	0	0	0	0	0	0	0	0	0	0	0	0	0	0	0	2	2	0	0	0	0	0	0	2	2	2	0	0	0	0
Bin1565	5	0	0	0	0	0	0	0	2	0	0	0	0	2	0	0	0	0	0	0	0	0	0	0	0	0	0	0	0	0	0	0	0	0	0	2	0	0	0	0	0	0	2	2	2	0	0	0	0
Bin1566	5	0	0	0	0	0	0	0	2	0	0	0	0	2	0	0	0	0	0	0	0	0	0	0	0	0	0	0	0	0	0	0	0	0	0	2	0	0	0	0	0	0	2	2	2	0	0	0	0
Bin1567	5	0	0	0	0	0	0	0	2	0	0	0	0	2	0	0	0	0	0	0	0	0	0	0	0	0	0	0	0	0	0	0	0	0	0	2	0	0	0	0	0	0	2	2	2	0	0	0	0
Bin1568	5	0	0	0	0	0	0	0	0	0	0	0	0	2	0	0	0	0	0	0	0	0	0	0	0	0	0	0	0	0	0	0	0	0	0	2	0	0	0	0	0	0	2	2	2	0	0	0	0
Bin1569	5	0	0	0	0	0	0	0	0	0	0	0	0	2	0	0	0	0	0	0	0	0	0	0	0	0	0	0	0	0	0	0	0	0	0	2	0	0	0	0	0	0	2	2	2	0	0	0	0
Bin1570	5	0	0	0	0	0	0	0	0	0	0	0	0	2	0	0	0	0	0	0	0	0	0	0	0	0	0	0	0	0	0	0	0	0	0	0	0	0	0	0	0	0	2	2	2	0	0	0	0
Bin1571	5	0	0	0	0	0	0	0	0	0	0	0	0	2	0	0	0	0	0	0	0	0	0	0	0	0	0	0	0	0	0	0	0	0	0	0	0	0	0	0	0	0	2	2	2	0	0	0	0
Bin1572	5	0	0	0	0	0	0	0	0	0	0	0	0	2	0	0	0	0	0	0	0	0	0	0	0	0	0	0	0	0	0	0	0	0	0	0	0	0	0	0	0	0	2	2	2	0	0	0	0
Bin1573	5	0	0	0	2	0	0	2	0	0	0	0	0	2	0	0	0	0	0	0	0	0	0	0	0	0	0	0	0	0	0	0	0	0	0	0	0	0	0	0	0	0	2	2	2	0	0	0	0
Bin1574	5	0	0	0	2	0	0	2	0	0	0	0	0	2	0	0	0	0	0	0	0	0	0	0	0	0	0	0	0	0	0	0	0	0	0	0	0	0	0	0	0	0	2	2	2	0	0	0	0
Bin1575	5	0	0	0	2	0	0	2	0	0	0	0	0	2	0	0	0	0	0	0	0	0	0	0	2	0	2	0	0	0	0	0	0	0	0	0	0	0	0	0	0	0	2	2	2	0	0	0	0
Bin1576	5	0	0	0	2	0	0	2	0	0	0	0	0	2	0	0	0	0	0	0	0	0	0	0	2	0	2	0	0	0	0	0	0	0	0	0	0	0	0	0	0	0	2	2	2	0	0	0	0
Bin1577	5	0	0	0	2	0	0	2	0	0	0	0	0	2	0	0	0	0	0	0	0	0	0	0	2	0	2	0	0	0	0	0	0	0	0	0	0	0	0	0	0	0	2	2	2	0	0	0	0
Bin1578	5	0	0	0	2	0	0	2	0	0	0	0	0	2	0	0	0	0	0	0	0	0	0	0	2	0	2	0	0	0	0	0	0	0	0	0	0	0	0	0	0	0	2	2	2	0	0	0	0
Bin1579	5	0	0	0	2	0	0	2	0	0	0	0	0	2	0	0	0	0	0	0	0	0	0	0	2	0	2	0	0	0	0	0	0	0	0	0	0	0	0	0	0	0	2	2	2	0	0	0	0
Bin1580	5	0	0	0	2	0	0	2	0	0	0	0	0	2	0	0	0	0	0	0	0	0	0	0	2	0	2	0	0	0	0	0	0	0	0	0	0	0	0	0	0	0	2	2	2	0	0	0	0
Bin1581	5	0	0	0	0	0	0	0	0	0	0	0	0	2	0	0	0	0	0	0	0	0	0	0	2	0	2	0	0	0	0	0	0	0	0	0	0	0	0	0	0	0	2	2	2	0	0	0	0
Bin1582	5	0	0	0	0	0	0	0	0	0	0	0	0	2	0	0	0	0	0	0	0	0	0	0	0	0	2	0	0	0	0	0	0	0	0	0	0	0	0	0	0	0	2	2	2	0	0	2	0
Bin1583	5	0	0	0	0	0	0	0	0	0	0	0	0	2	0	0	0	0	0	0	0	0	0	0	0	0	2	0	0	0	0	0	0	0	0	0	0	2	0	0	0	0	2	2	2	0	0	2	0
Bin1584	5	0	0	0	0	0	0	0	0	0	0	0	0	2	0	0	0	0	0	0	0	0	0	0	0	0	2	0	0	0	0	0	0	0	0	0	0	2	0	0	0	0	2	2	2	0	0	2	0
Bin1585	5	0	0	0	0	0	0	0	0	0	0	0	0	2	0	0	0	0	0	0	0	0	0	0	0	0	2	0	0	0	0	0	0	0	0	0	0	2	0	0	0	0	2	2	2	0	0	2	0
Bin1586	5	0	0	0	0	0	0	0	0	0	0	0	0	2	0	0	0	0	0	0	0	0	0	0	0	0	2	0	0	0	0	0	0	0	0	0	0	2	0	0	0	0	2	2	2	0	0	2	0
Bin1587	5	0	0	0	0	0	0	0	0	0	0	0	0	2	0	0	0	0	0	0	0	0	0	0	0	0	2	0	0	0	0	0	0	0	0	0	0	2	0	0	0	0	2	2	2	0	0	2	0
Bin1588	5	0	0	0	0	0	0	0	0	0	0	0	0	2	0	0	0	0	0	0	0	0	0	0	0	0	2	0	0	0	0	0	0	0	0	0	0	2	0	0	0	0	2	2	2	0	0	2	0
Bin1589	5	0	0	0	0	0	0	0	2	0	0	0	0	2	0	0	0	0	0	0	2	0	0	0	0	0	0	0	0	0	0	0	0	0	0	0	0	2	0	0	0	0	0	0	2	0	0	2	0
Bin1590	5	0	0	0	0	0	0	0	2	0	0	0	0	2	0	0	0	0	0	0	2	0	0	0	0	0	0	0	0	0	0	0	0	0	0	0	0	2	0	0	0	0	0	0	2	0	0	2	0
Bin1591	5	0	0	0	0	0	0	0	2	0	0	0	0	2	0	0	0	0	0	0	2	0	0	0	0	0	0	0	0	0	0	0	0	0	0	0	0	2	0	0	0	0	0	0	2	0	0	2	0
Bin1592	5	0	0	0	2	0	0	2	2	0	0	0	0	2	0	0	0	0	0	0	2	0	0	0	0	0	0	0	0	0	0	0	0	0	0	0	0	2	0	0	0	0	0	0	2	0	0	2	0
Bin1593	5	0	0	0	2	0	0	2	0	0	0	0	0	2	0	0	0	0	0	0	2	0	0	0	0	0	0	0	0	0	0	0	0	0	0	0	0	2	0	0	0	0	0	0	2	0	0	2	0
Bin1594	5	0	0	0	2	0	0	2	0	0	0	0	0	2	0	0	0	0	0	0	2	0	0	0	0	0	0	0	0	0	0	0	0	0	0	0	0	2	0	0	0	0	0	0	2	0	0	2	0
Bin1595	5	0	0	0	2	0	0	2	0	0	0	0	0	2	0	0	0	0	0	0	2	0	0	0	0	0	0	0	0	0	0	0	0	0	0	0	0	2	0	0	0	0	0	0	2	0	0	2	0
Bin1596	5	0	0	0	2	0	0	2	0	0	0	0	0	2	0	0	0	0	0	0	2	0	0	0	0	0	0	0	0	0	0	0	0	0	0	0	0	2	0	0	0	0	0	0	2	0	0	2	0
Bin1597	5	0	0	0	2	0	0	2	0	0	0	0	0	2	0	0	0	0	0	0	2	0	0	0	0	0	0	0	0	0	0	0	0	0	0	0	0	2	0	0	0	0	0	0	2	0	0	2	0
Bin1598	5	0	0	0	2	0	0	2	0	0	0	0	0	2	0	0	0	0	0	0	2	0	0	0	0	0	0	0	0	0	0	0	0	0	0	0	0	2	0	0	0	0	0	0	2	0	0	2	0
Bin1599	5	0	0	0	2	0	0	2	0	0	0	0	0	2	0	0	0	0	0	0	2	0	0	0	0	0	0	0	0	0	0	0	0	0	0	0	0	2	0	0	0	0	0	0	2	0	0	2	0
Bin1600	5	0	0	0	2	0	0	2	0	0	0	0	0	2	0	0	0	0	0	0	2	0	0	0	0	0	0	0	0	0	0	0	0	0	0	0	0	2	0	0	0	0	0	0	2	0	0	2	0
Bin1601	5	0	0	0	2	0	0	2	0	0	0	0	0	2	0	0	0	0	0	0	2	0	0	0	0	0	0	0	0	0	0	0	0	0	0	0	0	2	0	0	0	0	0	0	2	0	0	2	0
Bin1602	5	0	0	0	2	0	0	2	0	0	0	0	0	2	0	0	0	0	0	0	2	0	0	0	0	0	0	0	0	0	0	0	0	0	0	2	0	2	0	0	0	0	0	0	2	0	0	2	0
Bin1603	5	0	0	0	2	0	0	2	0	0	0	0	0	2	0	0	0	0	0	0	2	0	0	0	0	0	0	0	0	0	0	0	0	0	0	2	0	2	0	0	0	0	0	0	2	0	0	2	0
Bin1604	5	0	0	0	2	0	0	2	0	0	0	0	0	2	0	0	0	0	0	0	2	0	0	0	0	0	0	0	0	0	0	0	0	0	0	2	0	2	0	0	0	0	0	0	2	0	0	2	0
Bin1605	5	0	0	0	2	0	0	2	0	0	0	0	0	2	0	0	0	0	0	0	2	0	0	0	0	0	0	0	0	0	0	0	0	0	0	2	0	2	0	0	0	0	0	0	2	0	0	2	0
Bin1606	5	0	0	0	2	0	0	2	0	0	0	0	0	2	0	0	0	0	0	0	2	0	0	0	0	0	0	0	0	0	0	0	0	0	0	2	0	2	0	0	0	0	0	0	2	0	0	2	0
Bin1607	5	0	0	0	2	0	0	2	0	0	0	0	0	2	0	0	0	0	0	0	2	0	0	0	0	0	0	0	0	0	0	0	0	0	0	2	0	2	0	0	0	0	0	0	2	0	0	0	0
Bin1608	5	0	0	0	2	0	0	2	0	0	0	0	0	2	0	0	0	0	0	0	2	0	0	0	0	0	0	0	0	0	0	0	0	0	0	2	0	2	0	0	0	0	0	0	2	0	0	0	0
Bin1609	5	0	0	0	2	0	0	2	0	0	0	0	0	2	0	0	0	0	0	0	2	0	0	0	0	0	0	0	0	0	0	0	0	0	0	2	0	2	0	0	0	0	0	0	0	0	0	0	0
Bin1610	5	0	0	0	2	0	0	2	0	0	0	0	0	2	0	0	0	0	0	0	2	0	0	0	0	0	0	0	0	0	0	0	0	0	0	2	0	2	0	0	0	0	0	0	0	0	0	0	0
Bin1611	5	0	0	0	2	0	0	2	0	0	0	0	0	2	0	0	0	0	0	0	2	0	0	0	0	0	0	0	0	0	0	0	0	0	0	2	0	2	0	0	0	0	0	0	0	0	0	0	0
Bin1612	5	0	0	0	2	0	0	2	0	0	0	0	0	2	0	0	0	0	0	0	2	0	0	0	0	0	0	0	0	0	0	0	0	0	0	2	0	2	0	0	0	0	0	0	0	0	0	0	0
Bin1613	5	0	0	0	2	0	0	2	0	0	0	0	0	2	0	0	0	0	0	0	2	0	0	0	0	0	0	0	0	0	0	0	0	0	0	2	0	2	0	0	0	0	0	0	0	0	0	0	0
Bin1614	5	2	0	2	2	0	0	2	0	0	0	0	0	2	0	0	0	0	0	0	2	0	0	2	0	0	0	0	0	0	0	0	0	0	0	2	0	2	0	0	0	0	0	0	0	0	0	0	0
Bin1615	5	2	0	2	2	0	0	2	2	0	0	0	0	2	0	0	0	0	0	0	2	0	0	2	0	0	0	0	0	0	0	0	0	0	0	2	2	2	0	0	0	0	0	0	0	0	0	0	0
Bin1616	5	2	0	2	2	0	0	2	2	0	0	0	0	0	0	0	0	0	0	0	2	0	0	2	0	0	0	0	0	0	0	0	0	0	0	2	2	2	0	0	0	0	0	0	0	0	0	0	0
Bin1617	5	2	0	2	2	0	0	2	2	0	0	0	0	0	0	0	0	0	0	0	2	0	0	2	0	0	0	0	2	2	0	0	0	2	0	2	2	2	0	0	0	0	0	0	0	0	0	0	0
Bin1618	5	2	0	2	2	0	0	2	2	0	0	0	0	0	0	0	0	0	0	0	2	0	0	2	2	0	0	0	2	2	0	0	0	2	0	2	2	2	0	0	0	2	0	0	0	0	0	0	0
Bin1619	5	2	0	2	2	0	0	2	2	0	0	0	0	0	0	0	0	0	0	0	2	0	0	2	2	0	0	0	2	2	0	0	0	2	0	2	2	2	0	0	0	2	0	0	0	0	0	0	0
Bin1620	5	2	0	2	2	0	0	2	2	0	0	0	0	0	0	0	0	0	0	0	2	0	0	2	2	0	0	0	2	2	0	0	0	2	0	2	2	2	0	0	0	2	0	0	0	0	0	0	0
Bin1621	5	0	0	2	2	0	0	2	2	0	0	0	0	0	0	0	0	0	0	0	2	0	0	2	2	0	0	0	2	2	0	0	0	2	0	2	2	2	0	0	0	2	0	0	0	0	0	0	0
Bin1622	5	0	0	2	2	0	0	2	2	0	0	0	0	0	0	0	0	0	0	0	2	0	0	2	2	0	0	0	2	2	0	0	0	2	0	2	2	2	0	0	0	2	0	0	0	0	0	0	0
Bin1623	5	0	0	2	2	0	0	2	0	0	0	0	0	0	0	0	0	0	0	0	2	0	0	2	2	0	0	0	2	2	0	0	0	2	0	2	2	2	0	0	0	2	0	0	0	0	0	0	0
Bin1624	5	0	0	2	2	0	0	2	0	0	0	0	0	0	0	0	0	0	0	0	2	0	0	2	2	0	0	0	2	2	0	0	0	2	0	2	2	2	0	0	0	2	0	0	0	0	0	0	0
Bin1625	5	0	0	2	2	0	0	2	0	0	0	0	0	0	0	0	0	0	0	0	2	0	0	2	2	0	0	0	2	2	0	0	0	2	0	2	2	2	0	0	0	2	0	0	0	0	0	0	0
Bin1626	5	0	0	2	2	0	0	2	0	0	0	0	0	0	0	0	0	0	0	0	2	0	0	2	2	0	0	0	2	2	0	0	0	2	0	2	0	2	0	0	0	2	0	0	0	0	0	0	0
Bin1627	5	0	0	2	2	0	0	2	0	0	0	0	0	0	0	0	0	0	0	0	2	0	0	2	2	0	0	0	2	2	0	0	0	2	0	2	0	2	0	0	0	2	0	0	0	0	0	0	0
Bin1628	5	0	0	2	2	0	0	2	0	0	0	0	0	0	0	0	0	0	0	0	2	0	0	2	2	0	0	0	2	2	0	0	0	2	0	2	2	2	0	0	0	2	0	0	0	0	0	0	0
Bin1629	5	0	0	2	2	0	0	2	0	0	0	0	0	0	0	0	0	0	0	0	2	0	0	2	2	0	0	0	2	2	0	0	0	2	0	2	2	2	0	0	0	2	0	0	0	0	0	0	0
Bin1630	5	0	0	2	2	0	0	2	0	0	0	0	0	0	0	0	0	0	0	0	2	0	0	2	2	0	0	0	2	2	0	0	0	2	0	2	0	2	0	0	0	2	0	0	2	0	0	0	0
Bin1631	5	0	0	2	2	0	0	2	0	0	0	0	0	0	0	0	0	0	0	0	2	0	0	2	2	0	0	0	2	2	0	0	0	2	0	2	0	2	0	0	0	2	0	0	2	0	0	0	0
Bin1632	5	0	0	2	2	0	0	2	0	0	0	0	0	0	0	0	0	0	0	0	2	0	0	2	2	0	0	0	2	2	0	0	0	2	0	0	0	2	0	0	0	2	0	0	2	2	0	0	0
Bin1633	5	0	0	2	2	0	0	2	0	0	0	0	0	0	0	0	0	0	0	0	2	0	0	2	2	0	0	0	2	2	0	0	0	2	0	0	0	2	0	0	0	2	0	0	2	2	0	0	0
Bin1634	5	0	0	2	2	0	0	2	0	0	0	0	0	0	0	0	0	0	0	0	2	0	0	2	2	0	0	0	2	2	0	0	0	2	0	0	0	2	0	0	0	2	0	0	2	2	0	0	0
Bin1635	5	0	0	2	2	0	0	2	0	0	0	0	0	0	0	0	0	0	0	0	0	0	0	2	2	0	0	0	2	2	0	0	0	2	0	0	0	2	0	0	0	2	2	2	2	2	0	0	0
Bin1636	5	0	0	2	2	0	0	2	0	0	0	0	0	0	0	0	0	0	0	0	0	0	0	2	2	0	0	0	2	2	0	0	0	2	0	0	0	2	0	0	0	2	2	2	2	2	0	0	0
Bin1637	5	0	0	2	2	0	0	2	0	0	0	0	0	0	0	0	0	0	0	0	0	0	0	2	2	0	0	0	2	2	0	0	0	2	0	0	0	2	0	0	0	2	2	2	2	2	0	0	0
Bin1638	5	0	0	2	2	0	0	2	0	0	0	0	0	0	0	0	0	0	0	0	0	0	0	2	2	0	0	0	2	2	0	0	0	2	0	0	2	2	0	0	0	2	2	2	2	2	0	0	0
Bin1639	5	0	0	2	2	0	0	2	0	0	0	0	0	0	0	0	0	0	0	0	0	0	0	2	2	0	0	0	2	2	0	0	0	2	0	0	2	2	2	0	0	2	2	2	2	2	0	0	0
Bin1640	5	0	0	2	2	0	0	2	0	0	0	0	0	0	0	0	0	0	0	0	0	0	0	2	2	0	0	0	2	2	0	0	0	2	0	0	2	2	2	0	0	2	2	2	2	2	0	0	0
Bin1641	5	0	0	2	2	0	0	2	0	0	0	0	0	0	0	0	0	0	0	0	0	0	0	2	2	0	0	0	2	2	0	0	0	2	0	0	2	2	2	0	0	2	2	2	2	2	0	0	0
Bin1642	5	0	0	2	2	0	0	2	0	0	0	0	0	0	0	0	0	0	0	0	0	0	0	2	2	0	0	0	2	2	0	0	0	2	0	0	2	2	2	0	0	2	2	2	2	2	0	0	0
Bin1643	5	0	0	2	2	0	0	2	0	0	0	0	0	0	0	0	0	0	0	0	0	0	0	2	2	0	0	0	2	2	0	0	0	2	0	0	2	2	2	0	0	2	2	2	2	2	0	0	0
Bin1644	5	0	0	2	2	0	0	2	0	0	0	0	0	0	0	0	0	0	0	0	0	0	0	2	2	0	0	0	2	2	0	0	0	2	0	0	2	2	2	0	0	2	2	2	2	2	0	0	0
Bin1645	5	0	0	2	2	0	0	2	0	0	0	0	0	0	0	0	0	0	0	0	0	0	0	2	2	0	0	0	2	2	0	0	0	2	0	0	2	2	2	0	0	2	2	2	2	2	0	0	0
Bin1646	5	0	0	2	2	0	0	2	0	0	0	0	0	0	0	0	0	0	0	0	0	0	0	2	2	0	0	0	2	2	0	0	0	2	0	0	2	2	2	0	0	2	2	2	2	2	0	0	0
Bin1647	5	0	0	2	2	0	0	2	0	0	0	0	0	0	0	0	0	0	0	0	0	0	0	2	2	0	0	0	2	2	0	0	0	2	0	0	2	2	2	0	0	2	2	2	2	2	0	0	0
Bin1648	5	0	0	2	2	0	0	2	0	0	0	0	0	0	0	0	0	0	0	0	0	0	2	2	2	0	0	0	2	2	0	0	0	2	0	0	2	2	2	0	0	2	2	2	2	0	0	0	0
Bin1649	5	0	0	2	2	0	0	2	0	0	0	0	0	0	0	0	0	0	0	0	0	0	2	2	2	0	0	0	2	2	0	0	0	2	0	0	2	2	2	0	0	2	2	2	2	0	0	0	0
Bin1650	5	0	0	2	2	0	0	2	0	0	0	0	0	0	0	0	0	0	0	0	0	0	2	2	2	0	0	0	2	2	0	0	0	2	0	0	2	2	2	0	0	2	2	2	2	0	0	0	0
Bin1651	5	0	0	2	2	0	0	2	0	0	0	0	0	0	0	0	0	0	0	0	0	0	2	2	2	0	0	0	2	2	0	0	0	2	0	0	2	2	2	0	0	2	2	2	2	0	0	0	0
Bin1652	5	0	0	2	2	0	0	2	0	0	0	0	0	0	0	0	0	0	0	0	0	0	2	2	2	0	0	0	2	2	0	0	0	2	0	0	2	2	2	0	0	2	2	2	2	0	0	0	0
Bin1653	5	0	0	2	2	0	0	2	0	0	0	0	0	0	0	0	0	0	0	0	0	0	2	2	2	0	0	0	2	2	0	0	0	2	0	0	2	2	2	0	0	2	2	2	2	0	0	0	0
Bin1654	5	0	0	2	2	0	0	2	0	0	0	0	0	0	0	0	0	0	0	0	0	0	2	2	2	0	0	0	2	2	0	0	0	2	0	0	2	2	2	0	0	2	2	2	2	0	0	0	0
Bin1655	5	0	0	2	2	0	0	2	0	0	0	0	0	0	0	0	0	0	0	0	0	0	2	2	2	0	0	0	2	2	0	0	0	2	0	0	2	2	2	0	0	2	2	2	2	0	0	0	0
Bin1656	5	0	0	2	2	0	0	2	0	0	0	0	0	0	0	0	0	0	0	0	0	0	2	2	2	0	0	0	2	2	0	0	0	2	0	0	2	2	2	0	0	2	2	2	2	0	0	0	0
Bin1657	5	0	0	2	2	0	0	2	0	0	0	0	0	0	0	0	0	0	0	0	0	0	2	2	2	0	0	0	2	2	0	0	0	2	0	0	2	2	2	0	0	2	2	2	2	0	0	0	0
Bin1658	5	0	0	0	2	0	0	2	0	0	0	0	0	0	0	0	0	0	0	0	0	0	2	2	2	0	0	0	2	2	0	0	0	2	0	0	2	2	2	0	0	2	2	2	2	0	0	0	0
Bin1659	5	0	0	0	2	0	0	2	0	0	0	0	0	0	0	0	0	0	0	0	0	0	2	2	2	0	0	0	2	2	0	0	0	2	0	0	2	2	2	0	0	2	2	2	2	0	0	0	0
Bin1660	5	2	0	0	2	0	0	2	0	0	0	0	0	0	0	0	0	0	0	0	0	0	2	2	2	0	0	0	2	2	0	0	0	2	0	0	2	2	2	0	0	2	2	2	2	0	0	0	0
Bin1661	5	2	0	0	2	0	0	2	0	0	0	0	0	0	0	0	0	0	0	0	0	0	2	2	2	0	0	0	2	2	0	0	0	2	0	0	2	2	2	0	0	2	2	2	2	0	0	0	0
Bin1662	5	2	0	0	2	0	0	2	0	0	0	0	0	0	0	0	0	0	0	0	0	0	2	2	2	0	0	0	2	2	0	0	0	2	0	0	2	2	2	0	0	2	2	2	2	0	0	0	0
Bin1663	5	2	0	0	2	0	0	2	0	0	0	0	0	0	0	0	0	0	0	0	0	0	2	2	2	0	0	0	2	2	0	0	0	2	0	0	2	2	2	0	0	2	2	2	2	0	0	0	0
Bin1664	5	2	0	0	2	0	0	2	0	0	0	0	0	0	0	0	0	0	0	0	0	0	2	2	2	0	0	0	2	2	0	0	0	2	0	0	2	2	2	0	0	2	2	2	2	0	0	0	0
Bin1665	5	2	0	0	2	0	0	2	0	0	0	0	0	0	0	2	0	0	0	0	0	0	2	2	2	0	0	0	2	2	0	0	0	2	0	0	2	0	2	0	0	2	2	2	2	0	0	0	0
Bin1666	5	2	0	0	2	0	0	2	0	0	2	0	0	0	0	2	0	0	0	0	0	0	2	2	2	0	0	0	2	2	0	0	0	2	0	0	2	0	2	2	0	2	2	2	2	0	0	0	0
Bin1667	5	2	0	0	2	0	0	2	0	0	2	0	0	0	0	2	0	0	0	0	0	0	2	2	2	0	0	0	2	2	0	0	0	2	0	0	2	0	2	2	0	2	2	2	2	0	0	0	0
Bin1668	5	2	0	0	2	0	0	2	0	0	2	0	0	0	0	2	0	0	0	0	0	0	2	2	2	0	0	0	2	2	0	0	0	2	0	0	2	0	2	2	0	2	2	2	2	0	0	0	0
Bin1669	5	2	0	0	2	0	0	2	0	0	2	0	0	0	0	2	0	0	0	0	0	0	2	2	2	0	0	0	2	2	0	0	0	2	0	0	2	0	2	2	0	2	2	2	2	0	0	0	0
Bin1670	5	2	0	0	2	0	0	2	0	0	2	0	0	0	0	2	0	0	0	0	0	0	2	2	2	0	0	0	2	2	0	0	0	2	0	0	2	0	2	2	0	2	2	2	2	0	0	0	0
Bin1671	5	2	0	0	2	0	0	2	0	0	2	0	0	0	0	2	0	0	0	0	0	0	2	2	2	0	0	0	2	2	0	0	0	2	0	0	2	0	2	2	0	2	2	2	2	0	0	0	0
Bin1672	5	2	0	0	2	0	0	2	0	0	2	0	0	0	0	2	0	0	0	0	0	0	2	2	2	0	0	0	2	2	0	0	0	2	0	0	2	0	2	2	0	2	2	2	2	0	0	0	0
Bin1673	5	2	0	0	2	0	0	2	0	0	2	0	0	0	0	2	0	0	0	0	0	0	2	2	2	0	0	0	2	2	0	0	0	2	0	0	2	0	2	2	0	2	2	2	2	0	0	0	0
Bin1674	5	2	0	0	2	0	0	2	0	0	2	0	0	0	0	2	0	0	0	0	0	0	2	2	2	0	0	0	2	2	0	0	0	2	0	0	2	0	2	2	0	2	2	2	2	0	0	0	0
Bin1675	5	2	0	0	2	0	0	2	0	0	2	0	0	0	0	2	0	0	0	0	0	0	2	2	2	0	0	0	2	2	0	0	0	2	0	0	2	0	2	2	0	2	2	2	2	0	0	0	0
Bin1676	5	2	0	0	2	0	0	2	0	0	2	0	0	0	0	2	0	0	0	0	0	2	2	2	2	0	0	0	2	2	0	0	0	2	0	0	2	0	2	2	0	2	2	2	2	0	0	0	0
Bin1677	5	2	0	0	2	0	0	2	0	0	2	0	0	0	0	2	0	0	0	0	0	2	2	2	2	0	0	0	2	2	0	0	0	2	0	0	2	0	2	2	0	2	2	2	2	0	0	0	0
Bin1678	5	2	0	0	2	0	0	2	0	0	2	0	0	0	0	2	0	0	0	0	0	2	2	2	2	0	0	0	2	2	0	0	0	2	0	0	2	0	2	2	0	2	2	2	2	0	0	0	0
Bin1679	5	2	0	0	2	0	0	2	0	0	2	0	0	0	0	2	0	0	0	0	0	2	2	2	2	0	0	0	2	2	0	0	0	2	0	0	2	0	2	0	0	2	2	2	2	0	0	0	0
Bin1680	5	2	0	0	2	0	0	2	0	0	2	0	0	0	0	2	0	0	0	0	0	2	2	2	2	0	0	0	2	2	0	0	0	2	0	0	2	0	2	0	0	2	2	2	2	0	0	0	0
Bin1681	5	2	0	0	2	0	0	2	0	0	2	0	0	0	0	2	0	0	0	0	0	2	2	2	2	0	0	0	2	2	0	0	0	2	0	0	2	0	2	0	0	2	2	2	2	0	0	0	0
Bin1682	5	2	0	0	2	0	0	2	0	0	2	0	0	0	0	2	0	0	0	0	0	2	2	2	2	0	0	0	2	2	0	0	0	2	0	0	2	0	2	0	0	2	2	2	2	0	0	0	0
Bin1683	5	2	0	0	2	0	0	2	0	0	2	0	0	0	0	2	0	0	0	0	0	2	2	2	2	0	0	0	2	2	0	0	0	2	0	0	2	0	0	0	0	2	2	2	2	0	0	0	0
Bin1684	5	2	0	0	2	0	0	2	0	0	2	0	0	0	0	2	0	0	0	0	0	2	2	2	2	0	0	0	2	2	0	0	0	2	0	0	2	0	0	0	0	2	2	2	2	0	0	0	0
Bin1685	5	2	0	0	2	0	0	2	0	0	2	0	0	0	0	2	0	0	0	0	0	2	2	2	2	0	0	0	2	2	0	0	0	2	0	0	2	0	0	0	0	2	2	2	2	0	0	0	0
Bin1686	5	2	0	0	2	0	0	2	0	0	2	0	0	0	0	2	0	0	0	0	0	2	2	0	2	0	0	0	2	2	0	0	0	2	0	0	2	0	0	0	0	2	2	2	2	0	0	0	0
Bin1687	5	2	0	2	2	0	0	2	0	0	2	0	0	0	0	2	0	0	0	0	0	2	2	0	2	0	0	0	2	2	0	0	0	2	0	0	2	0	0	0	0	2	2	2	0	0	0	0	0
Bin1688	5	2	0	2	2	0	0	2	0	0	2	0	0	0	0	2	0	0	0	0	0	2	2	0	2	0	0	0	2	2	0	0	0	2	0	0	2	0	0	0	0	2	2	2	0	0	0	0	0
Bin1689	5	2	0	2	2	0	0	2	0	0	2	0	0	0	0	2	0	0	0	0	0	2	2	0	2	0	0	0	2	2	0	0	0	2	0	0	2	0	0	0	0	2	2	2	0	0	0	0	0
Bin1690	6	0	0	0	0	0	0	0	0	0	0	0	0	0	2	0	0	0	0	0	0	2	0	0	2	0	0	0	2	2	0	0	2	0	0	2	0	2	0	2	0	0	0	0	0	0	0	0	0
Bin1691	6	0	0	0	0	0	0	0	0	0	0	0	0	0	2	0	0	0	0	0	0	2	0	0	2	0	0	0	2	2	0	0	2	0	0	2	0	2	0	2	0	0	0	0	0	0	0	0	0
Bin1692	6	0	0	0	0	0	0	0	0	0	0	0	0	0	2	0	0	0	0	0	0	2	0	0	2	0	0	0	2	2	0	0	2	0	0	2	0	2	0	2	0	0	0	0	0	0	0	0	0
Bin1693	6	0	0	0	0	0	0	0	0	0	0	0	0	0	2	0	0	0	0	0	0	2	0	0	2	0	0	0	2	2	0	0	2	0	0	2	0	2	0	2	0	0	0	0	0	0	0	0	0
Bin1694	6	0	0	0	0	0	0	0	0	0	0	0	0	0	2	0	0	0	0	0	0	2	0	0	2	0	0	0	2	2	0	0	2	0	0	2	0	2	0	2	0	0	0	0	0	0	0	0	0
Bin1695	6	0	0	0	0	0	0	0	0	0	0	0	0	0	2	0	0	0	0	0	0	2	0	0	2	0	0	0	2	2	0	0	2	0	0	2	0	2	0	2	0	0	0	0	0	0	0	0	0
Bin1696	6	0	0	0	0	0	0	0	0	0	0	0	0	0	2	0	0	0	0	0	0	2	0	0	2	0	0	0	2	2	0	0	2	0	0	2	0	2	0	2	0	0	0	0	0	0	0	0	0
Bin1697	6	0	0	0	0	0	0	0	0	0	0	0	0	0	2	0	0	0	0	0	0	2	0	0	2	0	0	0	2	2	0	0	2	0	0	2	0	2	0	2	0	0	0	0	0	0	0	0	0
Bin1698	6	0	0	0	0	0	0	0	0	0	0	0	0	0	2	0	0	0	0	0	0	2	0	0	2	0	0	0	2	2	0	0	2	0	0	2	2	2	0	2	0	0	0	0	0	0	0	0	0
Bin1699	6	0	0	0	0	0	0	0	0	0	0	0	0	2	0	0	0	0	0	0	0	2	0	0	2	0	0	0	0	0	0	0	0	0	0	0	2	2	0	0	0	0	0	0	0	0	0	0	0
Bin1700	6	0	0	0	0	0	0	0	0	0	0	0	0	2	0	0	0	0	0	0	0	2	0	0	2	0	0	0	0	0	0	0	0	0	0	0	2	2	0	0	0	0	0	0	0	0	0	0	0
Bin1701	6	0	0	0	0	0	0	0	0	0	0	0	0	2	0	0	0	0	0	0	0	2	0	0	2	0	0	0	0	0	0	0	0	0	0	0	2	2	0	0	0	0	0	0	0	0	0	0	0
Bin1702	6	0	0	0	0	0	0	0	0	0	0	0	0	2	0	0	0	0	0	0	0	2	0	0	2	0	0	0	0	0	0	0	0	0	0	0	2	2	0	0	0	0	0	0	0	0	0	0	0
Bin1703	6	0	0	0	0	0	0	0	0	0	0	0	0	2	0	0	0	0	0	0	0	2	0	0	2	0	0	0	0	0	0	0	0	0	0	0	2	2	0	0	0	0	0	0	0	0	0	0	0
Bin1704	6	0	0	0	0	0	0	0	0	0	0	0	0	2	0	0	0	0	0	0	0	2	0	0	2	0	0	0	0	0	0	0	0	0	0	0	2	2	0	0	0	0	0	0	0	0	0	0	0
Bin1705	6	0	0	0	0	0	0	0	0	0	0	0	0	2	0	0	0	0	0	0	0	2	0	0	0	0	0	0	0	0	0	0	0	0	0	0	0	2	0	0	0	0	0	0	0	0	0	0	0
Bin1706	6	0	0	0	0	0	0	0	0	0	0	0	0	2	0	0	0	0	0	0	0	2	0	0	0	0	0	0	0	0	0	0	0	0	0	0	0	2	0	0	0	0	0	0	0	0	0	0	0
Bin1707	6	0	0	0	0	0	0	0	0	0	0	0	0	2	0	0	0	0	0	0	0	2	0	0	0	0	0	0	0	0	0	0	0	0	0	0	0	2	0	0	0	0	0	0	0	0	0	0	0
Bin1708	6	0	0	0	0	0	0	0	0	0	0	0	0	2	0	0	0	0	0	0	0	2	0	0	0	0	0	0	0	0	0	0	0	0	0	0	0	2	0	0	0	0	0	0	0	0	0	0	0
Bin1709	6	0	0	0	0	0	0	0	0	0	0	0	0	2	0	0	0	0	0	0	0	2	0	0	0	0	0	0	0	0	0	0	0	0	0	0	0	2	0	0	0	0	0	0	0	0	0	0	0
Bin1710	6	0	0	0	0	0	0	0	0	0	0	0	0	2	0	0	0	0	0	0	0	2	0	0	0	0	0	0	0	0	0	0	0	0	0	0	0	2	0	0	0	0	0	0	0	0	0	0	0
Bin1711	6	0	0	0	0	0	0	0	0	0	0	0	0	2	0	0	0	0	0	0	0	2	0	0	0	0	0	0	0	0	0	0	0	0	0	0	0	2	0	0	0	0	0	0	0	0	0	0	0
Bin1712	6	0	0	0	0	0	0	0	0	0	0	0	0	0	0	0	0	0	0	0	0	2	0	0	0	0	0	0	0	0	0	0	0	0	0	0	0	0	0	0	0	0	0	0	0	0	0	0	0
Bin1713	6	0	0	0	0	0	0	0	0	0	0	0	0	0	0	0	0	0	0	0	0	2	0	0	0	0	0	0	0	0	0	0	0	0	0	0	0	0	0	0	0	0	0	0	0	0	0	0	0
Bin1714	6	0	0	0	0	0	0	0	0	0	0	0	0	0	0	0	0	0	0	0	0	2	0	0	0	0	0	0	0	0	0	0	0	0	0	0	0	0	0	0	0	0	0	0	0	0	0	0	0
Bin1715	6	0	0	0	0	0	0	0	0	0	0	0	0	0	0	0	0	0	0	0	0	2	0	0	0	0	0	0	0	0	0	0	0	0	0	0	0	0	0	0	0	0	0	0	0	0	0	0	0
Bin1716	6	0	0	0	0	0	0	0	0	0	0	0	0	0	0	0	0	0	0	0	0	2	0	0	0	0	0	0	0	0	0	0	0	0	0	0	0	0	0	0	0	0	0	0	0	0	0	0	0
Bin1717	6	0	0	0	0	0	0	0	0	0	2	0	0	0	0	0	0	0	0	0	0	2	0	0	0	0	0	0	0	0	0	0	0	0	0	0	0	0	0	0	0	0	0	0	0	0	0	0	0
Bin1718	6	0	0	0	0	0	0	0	0	0	2	0	0	0	0	0	0	0	0	0	0	2	0	0	0	0	0	0	0	0	0	0	0	0	0	0	0	0	0	0	0	0	0	0	0	2	0	0	0
Bin1719	6	0	0	0	0	0	0	0	0	0	2	0	0	0	0	0	0	0	0	0	0	0	0	0	0	0	0	0	0	0	0	0	0	0	0	0	0	0	0	0	0	0	0	0	0	2	0	0	0
Bin1720	6	0	0	0	0	0	0	0	0	0	2	0	0	0	0	0	0	0	0	0	0	0	0	0	0	0	0	0	0	0	0	0	0	0	0	0	0	2	0	0	0	0	0	0	0	2	0	0	0
Bin1721	6	0	0	0	0	0	0	0	0	0	2	0	0	0	0	0	0	0	0	0	0	0	0	0	0	0	0	0	0	0	0	0	0	0	0	0	0	2	0	0	0	0	0	0	0	2	0	0	0
Bin1722	6	0	0	0	0	0	0	0	0	0	2	0	0	0	0	0	0	0	0	0	0	0	0	0	0	0	0	0	0	0	0	0	0	0	0	0	0	2	0	0	0	0	0	0	0	2	0	0	0
Bin1723	6	0	0	0	0	0	0	0	0	0	2	0	0	0	0	0	0	0	0	0	0	0	0	0	0	0	0	0	0	0	0	0	0	0	0	0	0	2	0	0	0	0	0	0	0	2	0	0	0
Bin1724	6	0	0	0	0	0	0	0	0	0	2	0	0	0	0	0	2	0	0	0	0	0	0	0	0	0	0	0	0	0	0	0	0	0	0	0	0	2	0	0	0	0	0	0	0	2	0	0	0
Bin1725	6	0	0	0	0	0	0	0	0	0	2	0	0	0	0	0	2	0	0	0	0	0	0	0	0	0	0	0	0	0	0	0	0	0	0	0	0	2	0	0	0	0	0	0	0	2	0	0	0
Bin1726	6	0	0	0	0	0	0	0	0	0	2	0	0	0	0	0	2	0	0	0	0	0	0	0	0	0	0	0	0	0	0	0	0	0	0	0	0	2	0	0	0	0	0	0	0	0	0	0	0
Bin1727	6	0	0	0	0	0	0	0	0	0	2	0	0	0	0	0	2	0	0	0	0	0	0	0	0	0	0	0	0	0	0	0	0	0	0	0	0	2	0	0	0	0	0	0	0	0	0	0	0
Bin1728	6	0	0	0	0	0	0	0	0	0	2	0	0	0	0	0	2	0	0	0	0	0	0	0	0	0	0	0	0	0	0	0	0	0	0	0	0	2	0	0	0	0	0	0	0	0	0	0	0
Bin1729	6	0	0	0	0	0	0	0	0	0	2	0	0	0	0	0	2	0	0	0	0	0	0	0	0	0	0	0	0	0	0	0	0	0	0	0	0	2	0	0	0	0	0	0	0	0	0	0	0
Bin1730	6	0	0	0	0	0	0	0	0	0	2	0	0	0	0	0	2	0	0	0	0	0	0	0	0	0	0	0	0	0	0	0	0	0	0	0	0	2	0	0	0	0	0	0	0	0	0	0	0
Bin1731	6	0	0	0	0	0	0	0	0	0	2	0	0	0	0	0	2	0	0	0	0	0	0	0	0	0	0	0	0	0	0	0	0	0	0	0	0	0	0	0	0	0	0	0	0	0	0	0	0
Bin1732	6	0	0	0	0	0	0	0	0	0	2	0	0	0	0	0	2	0	0	0	0	0	0	0	0	0	0	0	0	0	0	0	0	0	0	0	0	0	0	0	0	0	0	0	0	0	0	0	0
Bin1733	6	0	0	0	0	0	0	0	0	0	2	0	0	0	0	0	2	0	0	0	0	0	0	0	0	0	0	0	0	0	0	0	0	0	0	0	0	0	0	0	0	0	0	0	0	0	0	0	0
Bin1734	6	0	0	0	0	0	0	0	0	0	2	0	0	0	0	0	2	0	0	0	0	0	0	0	0	0	0	0	0	0	0	0	0	0	0	0	0	0	0	0	0	0	0	0	0	0	0	0	0
Bin1735	6	0	0	0	0	0	0	0	0	0	2	0	0	0	0	0	2	0	0	0	0	0	0	0	0	0	0	0	0	0	0	0	0	0	0	0	0	0	0	0	0	0	0	0	0	0	0	0	0
Bin1736	6	0	0	0	0	0	0	0	0	0	2	0	0	0	0	0	2	0	0	0	0	0	0	0	0	0	0	0	0	0	0	0	0	0	0	0	0	0	0	0	0	0	0	0	0	0	0	0	0
Bin1737	6	0	0	0	0	0	0	0	0	0	2	0	0	0	0	0	2	0	0	0	0	0	0	0	0	0	0	0	0	0	0	0	0	0	0	0	0	0	0	0	0	0	0	0	0	0	0	0	0
Bin1738	6	0	0	0	0	0	0	0	0	0	2	0	0	0	0	0	2	0	0	0	0	0	0	0	0	0	0	0	0	0	0	0	0	0	0	0	0	0	0	0	0	0	0	0	0	0	0	0	0
Bin1739	6	0	0	0	0	0	0	0	0	0	2	0	0	0	0	0	2	0	0	0	0	0	0	0	0	0	0	0	0	0	0	0	0	0	0	0	0	0	0	0	0	0	0	0	0	0	0	0	0
Bin1740	6	0	0	0	0	0	0	0	0	0	2	0	0	0	0	0	2	0	0	0	0	0	0	0	0	0	0	0	0	0	0	0	0	0	0	0	0	0	0	0	0	0	0	0	0	0	0	0	2
Bin1741	6	0	0	0	0	0	0	0	0	0	2	0	0	0	0	0	2	0	0	0	0	0	0	0	0	0	0	0	0	0	0	0	0	0	0	0	0	0	0	0	0	0	0	0	0	0	0	0	2
Bin1742	6	0	0	0	0	0	0	0	0	0	2	0	0	0	0	0	2	0	0	0	0	0	0	0	0	0	0	0	0	0	0	0	0	0	0	0	0	0	0	0	0	0	0	0	0	0	0	0	0
Bin1743	6	0	0	0	0	0	0	0	0	0	2	0	0	0	0	0	2	0	0	0	0	0	0	0	0	0	0	0	0	0	0	0	0	0	0	0	0	0	0	0	0	0	0	0	0	0	0	0	0
Bin1744	6	0	0	0	0	0	0	0	0	0	2	0	0	0	0	0	2	0	0	0	0	0	0	0	0	0	0	0	0	0	0	0	0	0	0	0	0	0	0	0	0	0	0	0	0	0	0	0	0
Bin1745	6	0	0	0	0	0	0	0	0	0	2	0	0	0	0	0	2	0	0	0	0	0	0	0	0	0	0	0	0	0	0	0	0	0	0	0	0	0	0	0	0	0	0	0	0	0	0	0	0
Bin1746	6	0	0	0	0	0	0	0	0	0	2	0	0	0	0	0	2	0	0	0	0	0	0	0	0	0	0	0	0	0	0	0	0	0	0	0	0	0	0	0	0	0	0	0	0	0	0	0	0
Bin1747	6	0	0	0	0	0	0	0	0	0	2	0	0	0	0	0	2	0	0	0	0	0	0	0	0	0	0	0	0	0	0	0	0	0	0	0	0	0	0	0	0	0	0	0	0	0	0	0	0
Bin1748	6	0	0	0	0	0	0	0	0	0	2	0	0	0	0	0	2	0	0	0	0	0	0	0	0	0	0	0	0	0	0	0	0	0	0	0	0	0	0	0	0	0	0	0	0	0	0	0	0
Bin1749	6	0	0	0	0	0	0	0	0	0	2	0	0	0	0	0	2	0	0	0	0	0	0	0	0	0	0	0	0	0	0	0	0	0	0	0	0	0	0	0	0	0	0	0	0	0	0	0	0
Bin1750	6	0	0	0	0	0	0	0	0	0	2	0	0	0	0	0	2	0	0	0	0	0	0	0	0	0	0	0	0	0	0	0	0	0	0	0	0	0	0	0	0	0	0	0	0	0	0	0	0
Bin1751	6	0	0	0	0	0	0	0	0	0	2	0	0	0	0	0	2	0	0	0	0	0	0	0	0	0	0	0	0	0	0	0	0	0	0	0	0	0	0	0	0	0	0	0	0	0	0	0	0
Bin1752	6	0	0	0	0	0	0	0	0	0	2	0	0	0	0	0	2	0	0	0	0	0	0	0	0	0	0	0	0	0	0	0	0	0	0	0	0	0	0	0	0	0	0	0	0	0	0	0	0
Bin1753	6	0	0	0	0	0	0	0	0	0	2	0	0	0	0	0	2	0	0	0	0	0	0	0	0	0	0	0	0	0	0	0	0	0	0	0	0	0	0	0	0	0	0	0	0	0	0	0	2
Bin1754	6	0	0	0	0	0	0	0	0	0	2	0	0	0	0	0	2	0	0	0	0	0	0	0	0	0	0	0	0	0	0	0	0	0	0	0	0	0	0	0	0	0	0	0	0	0	0	0	2
Bin1755	6	0	0	0	0	0	0	0	0	0	2	0	0	0	0	0	2	0	0	0	0	0	0	0	0	0	0	0	0	0	0	0	0	0	0	0	0	0	0	0	0	0	0	0	0	0	0	0	2
Bin1756	6	0	0	0	0	0	0	0	0	0	2	0	0	0	0	0	2	0	0	0	0	0	0	0	0	0	0	0	0	0	0	0	0	0	0	0	0	0	0	0	0	0	0	0	0	0	0	0	2
Bin1757	6	0	0	0	0	0	0	0	0	0	2	0	0	0	0	0	2	0	0	0	0	0	0	0	0	0	0	0	0	0	0	0	0	0	0	0	0	0	0	0	0	0	0	0	0	0	0	0	2
Bin1758	6	0	0	0	0	0	0	0	0	0	2	0	0	0	0	0	2	0	0	0	0	0	0	0	0	0	0	0	0	0	0	0	0	0	0	0	0	0	0	0	0	0	0	0	0	0	0	0	2
Bin1759	6	0	0	0	0	0	0	0	0	0	2	0	0	0	0	0	2	0	0	0	0	0	0	0	0	0	0	0	0	0	0	0	0	0	0	0	0	0	0	0	0	0	0	0	0	0	0	0	2
Bin1760	6	0	0	0	0	0	0	0	0	0	2	0	0	0	0	0	2	0	0	0	0	0	0	0	0	0	0	0	0	0	0	0	0	0	0	0	0	0	0	0	0	0	0	0	0	0	0	0	2
Bin1761	6	0	0	0	0	0	0	0	0	0	2	0	0	0	0	0	2	0	0	0	0	0	0	0	0	0	0	0	0	0	0	0	0	0	0	0	0	0	0	0	0	0	0	0	0	0	0	0	2
Bin1762	6	0	0	0	0	0	0	0	0	0	2	0	0	0	0	0	2	0	0	0	0	0	0	0	0	0	0	0	0	0	0	0	0	0	0	0	0	0	0	0	0	0	0	0	0	0	0	0	2
Bin1763	6	0	0	0	0	0	0	0	0	0	2	0	0	0	0	0	2	0	0	0	0	0	0	0	0	0	0	0	0	0	0	0	0	0	0	0	0	0	0	0	0	0	0	0	0	0	0	0	2
Bin1764	6	0	0	0	0	0	0	0	0	0	2	0	0	0	0	0	2	0	0	0	0	0	0	0	0	0	0	0	0	0	0	0	0	0	0	0	0	0	0	0	0	0	0	0	0	0	0	0	2
Bin1765	6	0	0	0	0	0	0	0	0	0	2	0	0	0	0	0	2	0	0	0	0	0	0	0	0	0	0	0	0	0	0	0	0	0	0	0	0	0	0	0	0	0	0	0	0	0	0	0	2
Bin1766	6	0	0	0	0	0	0	0	0	0	2	0	0	0	0	0	2	0	0	0	0	0	0	0	0	0	0	0	0	0	0	0	0	0	0	0	0	0	0	0	0	0	0	0	0	0	2	0	2
Bin1767	6	0	0	0	0	0	0	0	0	0	2	0	0	0	0	0	2	0	0	0	0	0	0	0	0	0	0	0	0	0	0	0	0	0	0	0	0	0	0	0	0	0	0	0	0	0	2	0	2
Bin1768	6	0	0	2	0	0	0	0	0	0	2	0	0	0	0	0	2	0	0	0	0	0	0	0	0	0	0	0	0	0	0	0	0	0	0	0	0	0	0	0	0	0	0	0	0	0	2	0	2
Bin1769	6	0	0	2	0	0	0	0	0	0	2	0	0	0	0	0	2	0	0	0	0	0	0	0	0	0	0	0	0	0	0	0	0	0	0	0	0	0	0	0	0	0	0	0	0	0	2	0	2
Bin1770	6	0	0	2	0	0	0	0	0	0	2	0	0	0	0	0	2	0	0	0	0	0	0	0	0	0	0	0	0	0	0	0	0	0	0	0	0	0	0	0	0	0	0	0	0	0	2	0	2
Bin1771	6	0	0	2	0	0	0	0	0	0	2	0	0	0	0	0	2	0	0	0	0	0	0	0	0	0	0	0	0	0	0	0	0	0	0	0	0	0	0	0	0	0	0	0	0	0	0	0	2
Bin1772	6	0	0	2	0	0	0	0	0	0	2	0	0	0	0	0	2	0	0	0	0	0	0	0	0	0	0	0	0	0	0	0	0	0	0	0	0	0	0	0	0	0	0	0	0	0	0	0	2
Bin1773	6	0	0	2	0	0	0	0	0	0	2	0	0	0	0	0	2	0	0	0	0	0	0	0	0	0	0	0	0	0	0	0	0	0	0	0	0	0	0	0	0	0	0	0	0	0	0	0	2
Bin1774	6	0	0	2	0	0	0	0	0	0	2	0	0	0	0	0	2	0	0	0	0	0	0	0	0	0	0	0	0	0	0	0	0	0	0	0	0	0	0	0	0	0	0	0	0	0	0	0	2
Bin1775	6	0	0	2	0	0	0	0	0	0	2	0	0	0	0	0	2	0	0	0	0	0	0	0	0	0	0	0	0	0	0	0	0	0	0	0	0	0	0	0	0	0	0	0	0	0	2	0	2
Bin1776	6	0	0	2	0	0	0	0	0	0	2	0	0	0	0	0	2	0	0	0	0	0	0	0	0	0	0	0	0	0	0	0	0	0	0	0	0	0	0	0	0	0	0	0	0	0	0	0	2
Bin1777	6	0	0	2	0	0	0	0	0	0	2	0	0	0	0	0	2	0	0	0	0	0	0	0	0	0	0	0	0	0	0	0	0	0	0	0	2	0	0	0	0	0	0	0	0	0	0	0	2
Bin1778	6	0	0	2	0	0	0	0	0	0	2	0	0	0	0	0	2	0	0	0	0	0	0	0	0	0	0	0	0	0	0	0	0	0	0	0	2	0	0	0	0	0	0	0	0	0	2	0	2
Bin1779	6	0	0	2	0	0	0	0	0	0	2	0	0	0	0	0	2	0	0	0	0	0	0	0	0	0	0	0	0	0	0	0	0	0	0	0	2	0	0	0	0	0	0	0	0	0	2	0	2
Bin1780	6	0	0	2	0	0	0	0	0	0	2	0	0	0	0	0	2	0	0	0	0	0	0	0	0	0	0	0	0	0	0	0	0	0	0	0	0	0	0	0	0	0	0	0	0	0	2	0	2
Bin1781	6	0	0	2	0	0	0	0	0	0	2	0	0	0	0	0	2	0	0	0	0	0	0	0	0	0	0	0	0	0	0	0	0	0	0	0	0	0	0	0	0	0	0	0	0	0	2	0	0
Bin1782	6	0	0	2	0	0	0	0	0	0	2	0	0	0	0	0	2	0	0	0	0	0	0	0	0	0	0	0	0	0	0	0	0	0	0	0	0	0	0	0	0	0	0	0	0	0	2	0	0
Bin1783	6	0	0	2	0	0	0	0	0	0	2	0	0	0	0	0	2	0	0	0	0	0	0	0	0	0	0	0	0	0	0	0	0	0	0	0	0	0	0	0	0	0	0	0	0	0	2	0	0
Bin1784	6	0	0	2	0	0	0	0	0	0	2	0	0	0	0	0	2	0	0	0	0	0	0	0	0	0	0	0	0	0	0	0	0	0	0	0	0	0	0	0	0	0	0	0	0	0	2	0	0
Bin1785	6	0	0	2	0	0	0	0	0	0	2	0	0	0	0	0	2	0	0	0	0	0	0	0	0	0	0	0	0	0	0	0	0	0	0	0	0	0	0	0	0	0	0	0	0	0	2	0	0
Bin1786	6	0	0	2	0	0	0	0	0	0	2	0	0	0	0	0	2	0	0	0	0	0	0	0	0	0	0	0	0	0	0	0	0	0	0	0	0	0	0	0	0	0	0	0	0	0	2	0	0
Bin1787	6	0	0	2	0	0	0	0	0	0	2	0	0	0	0	0	2	0	0	0	0	0	0	0	0	2	0	0	0	0	0	0	0	0	0	0	0	0	0	0	0	0	0	0	0	0	2	0	0
Bin1788	6	0	0	2	0	0	0	0	0	0	2	0	0	0	0	0	2	0	0	0	0	0	0	0	0	2	0	0	0	0	0	0	0	0	0	0	0	0	0	0	0	0	0	0	0	0	2	0	0
Bin1789	6	0	0	2	0	0	0	0	0	0	2	0	0	0	0	0	2	0	0	0	0	0	0	0	0	2	0	0	0	0	0	0	0	0	0	0	0	0	0	0	0	0	0	0	0	0	2	0	0
Bin1790	6	0	0	2	0	0	0	0	0	0	2	0	0	0	0	0	2	0	0	0	0	0	0	0	0	2	0	0	0	0	0	0	0	0	0	0	0	0	0	0	0	0	0	0	0	0	2	0	0
Bin1791	6	0	0	2	0	0	0	0	0	0	2	0	0	0	0	0	2	0	0	0	0	0	0	0	0	2	0	0	0	0	0	0	0	0	0	0	0	0	0	0	0	0	0	0	0	0	0	0	0
Bin1792	6	0	0	2	0	0	0	0	0	0	2	0	0	0	0	0	2	0	0	0	0	0	0	0	0	2	0	0	0	0	0	0	0	0	0	0	0	0	0	0	0	0	0	0	0	0	0	0	0
Bin1793	6	0	0	2	0	0	0	0	0	0	2	0	0	0	0	0	2	0	0	0	0	0	0	0	0	2	0	0	0	0	0	0	0	0	0	0	0	0	0	0	0	0	0	0	0	0	0	0	0
Bin1794	6	0	0	2	0	0	0	0	0	0	2	0	0	0	0	0	2	0	0	0	0	0	0	0	0	2	0	0	0	0	0	0	0	0	0	0	0	0	0	0	0	0	0	0	0	0	0	0	0
Bin1795	6	0	0	2	0	0	0	0	0	0	2	0	0	0	0	0	2	0	0	0	0	0	0	0	0	2	0	0	0	0	0	0	0	0	0	0	0	0	0	0	0	0	0	0	0	0	0	0	0
Bin1796	6	0	0	2	0	0	0	0	0	0	2	0	0	0	0	0	2	0	0	0	0	0	0	0	0	2	0	0	0	0	0	0	0	0	0	0	0	0	0	0	0	0	0	0	0	0	0	0	0
Bin1797	6	0	0	2	0	0	0	0	0	0	2	0	0	0	0	0	2	0	0	0	0	0	0	0	0	2	0	0	0	0	0	0	0	0	0	0	0	0	0	0	0	0	0	0	0	0	0	0	0
Bin1798	6	0	0	2	0	0	0	0	0	0	2	0	0	0	0	0	2	0	0	0	0	0	0	0	0	2	0	0	0	0	0	0	0	0	0	0	0	0	0	0	0	0	0	0	0	0	0	0	0
Bin1799	6	0	0	2	0	0	0	0	0	0	2	0	0	0	0	0	2	0	0	0	0	0	0	0	0	2	0	0	0	0	0	0	0	0	0	0	0	0	0	0	0	0	0	0	0	0	0	0	0
Bin1800	6	0	0	2	0	0	0	0	0	0	2	0	0	0	0	0	2	0	0	0	0	0	0	0	0	2	0	0	0	0	0	0	0	0	0	0	0	0	0	0	0	0	0	0	0	0	0	0	0
Bin1801	6	0	0	2	0	0	0	0	0	0	2	0	0	0	0	0	2	0	0	0	0	0	0	0	0	2	0	0	0	0	0	0	0	0	0	0	0	0	0	0	0	0	0	0	0	0	0	0	0
Bin1802	6	0	0	2	0	0	0	0	0	0	2	0	0	0	0	0	2	0	0	0	0	0	0	0	0	2	0	0	0	0	0	0	0	0	0	0	0	0	0	0	0	0	2	0	0	0	0	0	0
Bin1803	6	0	0	2	0	0	0	0	0	0	2	0	0	0	0	0	2	0	0	0	0	0	0	0	0	2	0	0	0	0	0	0	0	0	0	0	0	0	0	0	0	0	2	0	0	0	2	0	0
Bin1804	6	0	0	2	0	0	0	0	0	0	2	0	0	0	0	0	2	0	0	0	0	0	0	0	0	2	0	0	0	0	0	0	0	0	0	0	0	0	0	0	0	0	2	0	0	0	2	0	0
Bin1805	6	0	0	2	0	0	0	0	0	0	0	0	0	0	0	0	2	0	0	0	0	0	0	0	0	2	0	0	0	0	0	0	0	0	0	0	0	0	0	0	0	0	2	0	0	0	2	0	0
Bin1806	6	0	0	2	0	0	0	0	0	0	0	0	0	0	0	0	0	0	0	0	0	0	0	0	0	2	0	0	0	0	0	0	0	0	0	0	0	0	0	0	0	0	2	0	0	0	2	2	0
Bin1807	6	0	0	2	0	0	0	0	0	2	0	0	0	0	0	0	0	0	0	0	0	0	0	0	0	2	0	0	0	0	0	0	0	0	0	0	0	0	0	0	0	0	2	0	0	0	2	2	0
Bin1808	6	0	0	2	0	0	0	0	0	2	0	0	0	0	0	0	0	0	0	0	0	0	0	0	0	2	0	0	0	0	0	0	0	0	0	0	0	0	0	0	0	0	2	0	0	0	2	2	0
Bin1809	6	0	0	2	0	0	0	0	0	2	0	0	0	0	0	0	0	0	0	0	0	0	0	0	0	2	0	0	0	0	0	0	0	0	0	0	0	0	0	0	0	0	2	0	0	0	2	2	0
Bin1810	6	0	0	2	0	0	0	0	0	2	0	0	0	0	0	0	0	0	0	0	0	0	0	0	0	2	0	0	0	0	0	0	0	0	0	0	0	0	0	0	0	0	2	0	0	0	2	2	0
Bin1811	6	0	0	2	0	0	0	0	0	2	0	0	0	0	0	0	0	0	0	0	0	0	0	0	0	2	0	0	0	0	0	0	0	0	0	0	0	0	0	0	0	0	2	0	0	0	2	2	0
Bin1812	6	0	0	2	0	0	0	0	0	2	0	0	0	0	0	0	0	0	0	0	0	0	0	0	0	2	0	0	0	0	0	0	0	0	0	0	0	0	0	0	0	0	2	0	0	0	2	2	0
Bin1813	6	0	0	2	0	0	0	0	0	2	0	0	0	0	0	0	0	0	0	0	0	0	0	0	0	2	0	0	0	0	0	0	0	0	0	0	0	0	0	0	0	0	2	0	0	0	2	2	0
Bin1814	6	0	0	2	0	0	0	0	0	2	0	0	0	0	0	0	0	0	0	0	0	0	0	0	0	2	0	0	0	0	0	0	0	0	0	0	0	0	0	0	0	0	2	0	0	0	2	2	0
Bin1815	6	0	0	2	0	0	0	0	0	2	0	0	0	0	0	0	0	0	0	0	0	0	0	0	0	2	0	0	0	0	0	0	0	0	0	0	0	0	0	0	0	0	2	0	0	0	2	2	0
Bin1816	6	0	0	2	0	0	0	0	0	2	0	0	0	0	0	0	0	0	0	0	0	0	0	0	0	2	0	0	0	0	0	0	0	0	0	0	0	0	0	0	0	0	2	0	0	0	2	2	0
Bin1817	6	0	0	2	0	0	0	0	0	2	0	0	0	0	0	0	0	0	0	0	0	0	0	0	0	2	0	0	0	0	0	0	0	0	0	0	0	0	0	0	0	0	2	0	0	0	2	2	0
Bin1818	6	0	0	2	0	0	0	0	0	2	0	0	0	0	0	0	0	0	0	0	0	0	0	0	0	2	0	0	0	0	0	0	0	0	0	0	0	0	0	0	0	0	2	0	0	0	2	2	0
Bin1819	6	0	0	2	0	0	0	0	0	2	0	0	0	0	0	0	0	0	0	0	0	0	0	0	0	2	0	0	0	0	0	0	0	0	0	0	0	0	0	0	0	0	2	0	0	0	2	2	0
Bin1820	6	0	0	2	0	0	0	0	0	2	0	0	0	0	0	0	0	0	0	0	0	0	0	0	0	2	0	0	0	0	0	0	0	0	0	0	0	0	0	0	0	0	2	0	0	0	2	2	0
Bin1821	6	0	0	2	0	0	0	0	0	2	0	0	0	0	0	0	0	0	0	0	0	0	0	0	0	2	0	0	0	0	0	0	0	0	0	0	0	0	0	0	0	0	2	0	0	0	2	2	0
Bin1822	6	0	0	2	0	0	0	0	0	2	0	0	0	0	0	0	0	0	0	0	0	0	0	0	0	2	0	0	0	0	0	0	0	0	0	0	0	0	0	0	0	0	2	0	0	0	2	2	0
Bin1823	6	0	0	2	0	0	0	0	0	2	0	0	0	0	0	0	0	0	0	0	0	0	0	0	0	2	0	0	0	0	0	0	0	0	0	0	0	0	0	0	0	0	2	0	0	0	2	2	0
Bin1824	6	0	0	2	0	0	0	0	0	2	0	0	0	0	0	0	0	0	0	0	0	0	0	0	0	2	0	0	0	0	0	0	0	0	0	0	0	0	0	0	0	0	2	0	0	2	2	2	0
Bin1825	6	0	0	2	0	0	0	0	0	2	0	0	0	0	0	0	0	0	0	0	0	0	0	0	0	2	0	0	0	0	0	0	0	0	0	0	0	0	0	0	0	0	2	0	0	2	2	2	0
Bin1826	6	0	0	2	0	0	0	0	0	2	0	0	0	0	0	0	0	0	0	0	0	0	0	0	0	2	0	0	0	0	0	0	0	0	0	0	0	0	0	0	0	0	2	0	0	0	2	2	0
Bin1827	6	0	0	2	0	0	0	0	0	2	0	0	0	0	0	0	0	0	0	0	0	0	0	0	0	2	0	0	0	0	0	0	0	0	0	0	0	0	0	0	0	0	2	0	0	0	2	2	0
Bin1828	6	0	0	2	0	0	0	0	0	2	0	0	0	0	0	0	0	0	0	0	0	0	0	0	0	2	0	0	0	0	0	0	0	0	0	0	0	0	0	0	0	0	2	0	0	0	2	2	0
Bin1829	6	0	0	2	0	0	0	0	0	2	0	0	0	0	0	0	0	0	0	0	0	0	0	0	0	2	0	0	0	0	0	0	0	0	0	0	0	0	0	0	0	0	2	0	0	0	2	2	0
Bin1830	6	0	0	2	0	0	0	0	0	2	0	0	0	0	0	0	0	0	0	0	0	0	0	0	0	2	0	0	0	0	0	0	0	0	0	0	0	0	0	0	0	0	2	0	0	0	2	2	0
Bin1831	6	0	0	0	0	0	0	0	0	0	0	0	0	0	0	0	0	0	0	0	0	0	0	0	0	2	0	0	0	0	0	0	0	0	0	0	0	0	0	0	0	0	2	0	0	2	2	2	0
Bin1832	6	0	0	0	0	0	0	0	0	0	0	0	0	0	0	0	0	0	0	0	0	0	0	0	0	2	0	0	0	0	0	0	0	0	0	0	0	0	0	0	0	0	2	0	0	2	2	2	0
Bin1833	6	0	0	0	0	0	0	0	0	0	0	0	0	0	0	0	0	0	0	0	0	0	0	0	0	2	0	0	0	0	0	2	0	0	0	0	0	0	0	0	0	0	2	0	0	2	0	0	0
Bin1834	6	0	0	0	0	0	0	0	0	0	0	0	0	0	0	0	0	0	0	0	0	0	2	0	0	2	0	0	0	0	0	2	0	0	0	0	0	0	0	0	0	0	0	0	0	2	0	0	0
Bin1835	6	0	0	0	0	0	0	0	0	0	0	0	0	0	0	0	0	0	0	0	0	0	2	0	0	2	0	0	0	0	0	2	0	0	0	0	0	0	0	0	0	0	0	0	0	2	0	0	0
Bin1836	6	0	0	0	0	0	0	0	0	0	0	0	0	0	0	0	0	0	0	0	0	0	2	0	0	2	0	0	0	0	0	2	0	0	0	0	0	0	0	0	0	0	0	0	0	2	0	0	0
Bin1837	6	0	0	0	0	0	2	0	0	0	0	0	0	0	0	0	0	0	0	0	0	0	2	0	0	2	0	0	0	0	0	2	0	0	0	0	0	0	0	0	0	0	0	0	0	2	0	0	0
Bin1838	6	0	0	0	0	0	2	0	0	0	0	0	0	0	0	0	0	0	0	0	0	0	2	0	0	2	0	0	0	0	0	2	0	0	0	0	0	0	0	0	0	0	0	0	0	2	0	0	0
Bin1839	6	0	0	0	0	0	2	0	0	0	0	0	0	0	0	0	0	0	0	0	0	0	2	0	0	2	0	0	0	0	0	2	0	0	0	0	0	0	0	0	0	0	0	0	0	2	0	0	0
Bin1840	6	0	0	0	0	0	2	0	0	0	0	0	0	0	0	0	0	0	0	0	0	0	2	0	0	2	0	0	0	0	0	2	0	0	0	0	2	0	0	0	0	0	0	0	0	0	0	0	2
Bin1841	6	0	0	0	0	0	2	0	0	0	0	0	0	0	0	0	0	0	0	0	0	0	2	0	0	2	0	0	0	0	0	2	0	0	0	0	2	0	0	0	0	0	0	0	0	0	0	0	2
Bin1842	6	0	0	0	0	0	2	0	0	0	0	0	0	0	0	0	0	0	0	0	0	0	2	0	0	2	0	0	0	0	0	2	0	0	0	0	2	0	0	0	0	0	0	0	0	0	0	0	2
Bin1843	6	0	0	0	0	0	2	0	0	0	0	0	0	0	0	0	0	0	0	0	0	0	2	0	0	2	0	0	0	0	0	2	0	0	0	0	0	0	0	2	0	0	0	0	0	0	0	0	0
Bin1844	6	0	0	0	0	0	2	0	0	0	0	0	0	0	0	0	0	0	0	0	0	0	2	0	0	2	0	0	0	0	0	2	0	0	2	0	0	0	0	0	0	0	2	0	0	0	0	0	0
Bin1845	6	0	0	0	0	0	2	0	0	0	0	0	0	0	0	0	2	0	0	0	0	0	2	0	0	2	0	0	0	0	0	2	0	0	2	0	0	0	0	0	0	0	2	0	0	0	0	0	0
Bin1846	6	0	0	0	0	0	2	0	0	0	0	0	0	0	0	0	2	0	0	0	0	0	2	0	0	2	0	0	0	0	0	2	0	0	0	0	0	0	0	0	0	0	2	0	0	0	0	0	0
Bin1847	6	0	0	0	0	0	2	0	0	0	0	0	0	0	0	0	0	0	0	0	0	0	2	0	0	2	0	0	0	0	0	2	0	0	0	0	0	0	0	0	0	0	2	0	0	0	0	0	0
Bin1848	6	0	0	0	0	0	2	0	0	0	0	0	0	0	0	0	0	0	0	0	0	0	2	0	0	2	0	0	0	0	0	2	0	0	0	0	0	0	0	0	0	0	0	0	0	0	0	0	0
Bin1849	6	0	0	0	0	0	2	0	0	0	0	0	0	0	0	0	0	0	0	0	0	0	2	0	0	2	0	0	0	0	0	2	0	0	0	0	0	0	0	0	0	0	0	0	0	0	0	0	0
Bin1850	6	0	0	0	0	0	2	0	0	0	0	0	0	0	0	0	0	0	0	0	0	0	2	0	0	2	0	0	0	0	0	2	0	0	0	0	0	0	0	0	0	0	0	0	0	0	0	0	0
Bin1851	6	0	0	0	0	0	2	0	0	0	0	0	0	0	0	0	0	0	0	0	0	0	2	0	0	2	0	0	0	0	0	2	0	0	0	0	0	0	0	0	0	0	0	0	0	0	0	0	0
Bin1852	6	0	0	0	0	0	2	0	0	0	0	0	0	0	0	0	0	0	0	0	0	0	2	0	0	2	0	0	0	0	0	2	0	0	0	0	0	0	0	0	0	0	0	0	0	0	0	0	0
Bin1853	6	0	0	0	0	0	2	0	0	0	0	0	0	0	0	0	0	0	0	0	0	0	2	0	0	2	0	0	0	0	0	2	0	0	0	0	0	0	0	0	0	0	0	0	0	0	0	0	0
Bin1854	6	0	0	0	0	0	2	0	0	0	0	0	0	0	0	0	0	0	0	0	0	0	2	0	0	2	0	0	0	0	0	2	0	0	0	0	0	0	0	0	0	0	0	0	0	0	0	0	0
Bin1855	6	0	0	0	0	0	2	0	0	0	0	0	0	0	0	0	0	0	0	0	0	0	2	0	0	2	0	0	0	0	0	2	0	0	0	0	0	0	0	0	0	0	0	0	0	0	0	0	0
Bin1856	6	0	0	0	0	0	2	0	0	0	0	0	0	0	0	0	0	0	0	0	0	0	2	0	0	2	0	0	0	0	0	2	0	0	0	0	0	0	0	0	0	0	0	0	0	0	0	0	0
Bin1857	6	0	0	0	0	0	2	0	0	0	0	0	0	0	0	0	0	0	0	0	0	0	2	0	0	2	0	0	0	0	0	2	0	0	0	0	0	0	0	0	0	0	0	0	0	0	0	0	0
Bin1858	6	0	0	0	0	0	2	0	0	0	0	0	0	0	0	0	0	0	0	0	0	0	2	0	0	2	0	0	0	0	0	2	0	0	0	0	0	0	0	0	0	0	0	0	0	0	0	0	0
Bin1859	6	0	0	0	0	0	2	0	0	0	0	0	0	0	0	0	0	0	0	0	0	0	2	0	0	2	0	0	0	0	0	2	0	0	0	0	0	0	0	0	0	0	0	0	0	0	0	0	0
Bin1860	6	0	0	0	0	0	2	0	0	0	0	0	0	0	0	0	0	0	0	0	0	0	2	0	0	2	0	0	0	0	0	2	0	0	0	0	0	0	0	0	0	0	0	0	0	0	0	0	0
Bin1861	6	0	0	0	0	0	2	0	0	0	0	0	0	0	0	0	0	0	0	0	0	0	2	0	0	2	0	0	0	0	0	2	0	0	0	0	0	0	0	0	0	0	0	0	0	0	0	0	0
Bin1862	6	0	0	0	0	0	2	0	0	0	0	0	0	0	0	0	0	0	0	0	0	0	2	0	0	2	0	0	0	0	0	2	0	0	0	0	0	0	0	0	0	0	0	0	0	0	0	0	0
Bin1863	6	0	0	0	0	0	2	0	0	0	0	0	0	0	0	0	0	0	0	0	0	0	2	0	0	2	0	0	0	0	0	2	0	0	0	0	0	0	0	0	0	0	0	0	0	0	0	0	0
Bin1864	6	0	0	0	2	0	2	2	0	0	0	0	0	0	0	0	0	0	0	0	0	0	0	0	2	2	0	0	0	0	0	2	0	0	0	0	0	0	0	0	0	0	0	0	0	0	0	0	0
Bin1865	6	0	0	0	2	0	2	2	0	0	0	0	0	0	0	0	0	0	0	0	0	0	0	0	2	2	0	0	0	0	0	0	0	0	0	0	0	0	0	0	0	0	0	0	0	0	0	0	0
Bin1866	6	0	0	0	2	0	2	2	0	0	0	0	0	0	0	0	0	0	0	0	0	0	0	0	2	2	0	0	0	0	0	0	0	0	0	0	0	0	0	0	0	0	0	0	0	0	0	0	0
Bin1867	6	0	0	0	2	0	2	2	0	0	0	0	0	0	0	0	0	0	0	0	0	0	0	0	2	2	0	0	0	0	0	0	0	0	0	0	0	0	0	0	0	0	0	0	0	0	0	0	0
Bin1868	6	0	0	0	2	0	2	2	0	0	0	0	0	0	0	0	0	0	0	0	0	0	0	0	2	2	0	0	0	0	0	0	0	0	0	0	0	0	0	0	0	0	0	0	0	0	0	0	0
Bin1869	6	0	0	0	2	0	2	2	0	0	0	0	0	0	0	0	0	0	0	0	0	0	0	0	2	2	0	0	0	0	0	0	0	0	0	0	0	0	0	0	0	0	0	0	0	0	0	0	0
Bin1870	6	0	0	0	2	0	2	2	0	0	0	0	0	0	0	0	0	0	0	0	0	0	0	0	2	2	0	0	0	0	0	0	0	0	0	0	0	0	0	0	0	0	0	0	0	0	0	0	0
Bin1871	6	0	0	0	2	0	2	2	0	0	0	0	0	0	0	0	0	0	0	0	0	0	0	0	2	2	0	0	0	0	0	0	0	0	0	0	0	0	0	0	0	0	0	0	0	0	0	0	0
Bin1872	6	0	0	0	2	0	2	2	0	0	0	0	0	0	0	0	0	0	0	0	0	0	0	0	2	2	0	0	0	0	0	0	0	0	0	0	0	0	0	0	0	0	0	0	0	0	0	0	0
Bin1873	6	0	0	0	2	0	2	2	0	0	0	0	0	0	0	0	0	0	0	0	0	0	0	0	2	2	0	0	0	0	0	0	0	0	2	0	0	0	0	0	0	0	0	0	0	0	0	0	0
Bin1874	6	0	0	0	2	0	2	2	0	0	0	0	0	0	0	0	0	0	0	0	0	0	0	0	2	2	0	0	0	0	0	0	0	0	2	0	0	0	0	0	0	0	0	0	0	0	0	0	0
Bin1875	6	0	0	0	2	0	2	2	0	0	0	0	0	0	0	0	0	0	0	0	0	0	0	0	2	2	0	0	0	0	0	0	0	0	2	0	0	0	0	0	0	0	0	0	0	0	0	0	0
Bin1876	6	0	0	0	2	0	2	2	0	0	0	0	0	0	0	0	0	0	0	0	0	0	0	0	2	2	0	0	0	0	0	0	0	0	2	0	0	0	0	0	0	0	0	0	0	0	0	0	0
Bin1877	6	0	0	0	2	0	2	2	0	0	0	0	0	0	0	0	0	0	0	0	0	0	0	0	2	2	0	0	0	0	0	0	0	0	2	0	0	0	0	0	0	0	0	0	0	0	0	0	0
Bin1878	6	0	0	0	2	0	2	2	0	0	0	0	0	0	0	0	0	0	0	0	0	0	0	0	2	2	0	0	0	0	0	0	0	0	2	0	0	0	0	0	0	0	0	0	0	0	0	0	0
Bin1879	6	0	0	0	2	0	2	2	0	0	0	0	0	0	0	0	0	0	0	0	0	0	0	0	2	2	0	0	0	0	0	0	0	0	2	0	0	0	0	0	0	0	0	0	0	0	0	0	0
Bin1880	6	0	0	0	2	0	2	2	0	0	0	0	0	0	0	0	0	0	0	0	0	0	0	0	2	2	0	0	0	0	0	0	0	0	2	0	0	0	0	0	0	0	0	0	0	0	0	0	0
Bin1881	6	0	0	0	2	0	2	2	0	0	0	0	0	0	0	0	0	0	0	0	0	0	0	0	2	2	0	0	0	0	0	0	0	0	0	0	0	0	0	0	0	0	0	0	0	0	0	0	0
Bin1882	6	0	0	2	2	0	2	2	0	0	0	0	0	0	0	0	0	0	0	0	0	0	0	0	2	2	0	0	0	0	0	0	0	0	0	0	0	0	0	0	0	0	0	0	0	0	0	0	0
Bin1883	6	0	0	2	2	0	2	2	0	0	0	2	0	0	0	0	0	0	0	0	0	0	0	0	2	2	0	0	0	0	0	0	0	0	0	0	0	0	0	0	0	0	0	0	0	0	0	0	0
Bin1884	6	0	0	2	2	0	2	2	0	0	0	2	0	0	0	0	0	0	0	0	0	0	0	0	2	2	0	0	0	0	0	0	0	0	0	0	0	0	0	0	0	0	0	0	0	0	0	0	0
Bin1885	6	0	0	2	2	0	2	2	0	0	0	2	0	0	0	0	0	0	0	0	0	0	0	0	2	2	0	0	0	0	0	0	0	0	0	0	0	0	0	0	0	0	0	0	0	0	0	0	0
Bin1886	6	0	0	2	2	0	2	2	0	0	0	2	0	0	0	0	0	0	0	0	0	0	0	0	2	2	0	0	0	0	0	0	0	0	0	0	0	0	0	0	0	0	0	0	0	0	0	0	0
Bin1887	6	0	0	2	2	0	2	2	0	0	0	2	0	0	0	0	0	0	0	0	0	0	0	0	2	2	0	0	0	0	0	0	0	0	0	0	0	0	0	0	0	0	0	0	0	0	0	0	0
Bin1888	6	0	0	2	2	0	2	2	0	0	0	2	0	0	0	0	0	0	0	0	0	0	0	0	2	2	0	0	0	0	0	0	0	0	0	0	0	0	0	0	0	0	0	0	0	0	0	0	0
Bin1889	6	0	0	2	2	0	2	2	0	0	0	2	0	0	0	0	0	0	0	0	0	0	0	0	2	2	0	0	0	0	0	0	0	0	0	0	0	0	2	0	0	0	0	0	0	0	0	0	0
Bin1890	6	0	0	2	2	0	2	2	0	0	0	2	0	0	0	0	0	0	0	0	0	0	0	0	2	2	0	0	0	0	0	0	0	0	0	0	0	0	2	0	0	0	0	0	0	0	0	0	0
Bin1891	6	0	0	2	2	0	2	2	0	0	0	2	0	0	0	0	0	0	0	0	0	0	0	0	2	2	0	0	0	0	0	0	0	0	0	0	0	0	2	0	0	0	0	0	0	0	0	0	0
Bin1892	6	0	0	2	2	0	2	2	0	0	0	2	0	0	0	0	0	0	0	0	0	0	0	0	2	2	0	0	0	0	0	0	0	0	0	0	0	0	2	0	0	0	0	0	0	0	0	0	0
Bin1893	6	0	0	2	2	0	2	2	0	0	0	2	0	0	0	0	0	0	0	0	0	0	0	0	2	2	0	0	0	0	0	0	0	0	0	0	0	0	2	0	0	0	0	0	0	0	0	0	0
Bin1894	6	0	0	2	2	0	2	2	0	0	0	2	0	0	0	0	0	0	0	0	0	0	0	0	2	2	0	0	0	0	0	0	0	0	0	0	0	0	2	0	0	0	0	0	0	0	0	0	0
Bin1895	6	0	0	2	2	0	2	2	0	0	0	2	0	0	0	0	0	0	0	0	0	0	0	0	2	2	0	0	0	0	0	0	0	0	0	0	0	0	2	0	0	0	0	0	0	0	0	0	0
Bin1896	6	0	0	2	2	0	2	2	0	0	0	2	0	0	0	0	0	0	0	0	0	0	0	0	2	2	0	0	0	0	0	0	0	0	0	0	0	0	2	0	0	0	0	0	0	0	0	0	0
Bin1897	6	0	0	2	2	0	2	2	0	0	0	2	0	0	0	0	0	0	0	0	0	0	0	0	2	2	0	0	0	0	0	0	0	0	0	0	0	0	2	0	0	0	0	0	0	0	0	0	0
Bin1898	6	0	0	2	2	0	2	2	0	0	0	2	0	0	0	0	0	0	0	0	0	0	0	0	2	2	0	0	0	0	0	0	0	0	0	0	0	0	2	0	0	0	0	0	0	0	0	0	0
Bin1899	7	0	0	0	2	0	0	2	2	0	2	0	0	0	0	0	0	0	0	0	2	0	0	0	2	2	0	0	0	0	0	0	0	0	0	0	0	0	0	2	0	0	0	0	0	2	0	0	2
Bin1900	7	0	0	0	2	0	0	2	2	0	2	0	0	0	0	0	0	0	0	0	2	0	0	0	2	2	0	0	0	0	0	0	0	0	0	0	0	0	0	2	0	0	0	0	0	2	0	0	2
Bin1901	7	0	0	0	2	0	0	2	2	0	2	0	0	0	0	0	0	0	0	0	2	0	0	0	2	0	0	0	0	0	0	0	0	0	0	0	0	0	0	2	0	0	0	0	0	2	0	0	2
Bin1902	7	0	0	0	2	0	0	2	2	0	2	0	0	0	0	0	0	0	0	0	2	0	0	0	2	0	0	0	0	0	0	0	0	0	0	0	0	0	0	2	0	0	0	0	0	2	0	0	2
Bin1903	7	0	0	0	2	0	0	2	0	0	2	0	0	0	0	0	0	0	0	0	2	0	0	0	2	0	0	0	0	0	0	0	0	0	0	0	0	0	0	2	0	0	0	0	0	2	0	0	2
Bin1904	7	0	0	0	2	0	0	2	0	0	2	0	0	0	0	0	0	0	0	0	2	0	0	0	2	0	0	0	0	0	0	0	0	0	0	0	0	0	0	2	0	0	0	0	0	2	0	0	2
Bin1905	7	0	0	0	2	0	0	2	0	0	2	0	0	0	0	0	0	0	0	0	2	0	0	0	2	0	0	0	0	0	0	0	0	0	0	0	0	0	0	2	0	0	0	0	0	2	0	0	2
Bin1906	7	0	0	0	2	0	0	2	0	0	2	0	0	0	0	0	2	0	0	0	2	0	0	0	2	0	0	0	0	0	0	0	0	0	0	2	0	0	0	2	0	0	0	0	0	2	0	0	2
Bin1907	7	0	0	0	2	0	0	2	0	0	2	0	0	0	0	0	2	0	0	0	2	0	0	0	2	0	0	0	0	0	0	0	0	0	0	2	0	0	0	2	0	0	0	0	0	2	0	0	2
Bin1908	7	0	0	0	2	0	0	2	0	0	2	0	0	0	0	0	2	0	0	0	2	0	0	0	2	0	0	0	0	0	0	0	0	0	0	2	0	0	0	2	0	0	0	0	0	2	0	0	2
Bin1909	7	0	0	0	2	0	0	2	0	0	2	0	0	2	0	0	0	0	0	0	2	0	0	0	2	0	0	0	0	0	0	0	0	0	0	2	0	0	0	2	0	0	0	0	0	2	0	0	2
Bin1910	7	0	0	0	0	0	0	0	0	0	2	0	0	2	0	0	0	0	0	0	2	0	0	0	2	0	0	0	0	0	0	0	0	0	0	2	0	0	0	2	0	0	0	0	0	2	0	0	2
Bin1911	7	0	0	0	0	0	0	0	0	0	2	0	0	2	0	0	0	0	0	0	2	0	0	0	2	0	0	0	0	0	0	0	0	0	0	2	0	0	0	2	0	0	0	0	0	2	0	0	0
Bin1912	7	0	0	0	0	0	0	0	0	0	0	0	0	2	0	0	0	0	0	0	2	0	0	0	2	0	0	0	0	0	0	0	0	0	0	2	0	0	0	2	0	0	0	0	0	2	0	0	0
Bin1913	7	0	0	0	0	0	0	0	0	0	0	0	0	2	0	0	0	0	0	0	2	0	0	0	2	0	0	0	0	0	0	0	0	0	0	2	0	0	0	2	0	0	0	0	0	2	0	0	0
Bin1914	7	2	0	0	0	0	0	0	0	0	0	2	0	2	0	0	0	0	0	0	2	0	0	0	2	0	0	0	0	0	0	0	0	0	0	2	0	0	0	2	0	0	0	0	0	2	0	0	0
Bin1915	7	2	0	0	0	0	0	0	0	0	0	2	0	2	0	0	0	0	0	0	2	0	0	0	2	0	0	0	0	0	0	0	0	0	0	2	0	0	0	2	0	0	0	0	0	2	0	0	0
Bin1916	7	2	0	0	0	0	0	0	0	0	0	2	0	2	0	0	0	0	0	0	2	0	0	0	2	0	0	0	0	0	0	0	0	0	0	2	0	0	0	2	0	0	0	0	0	2	0	0	0
Bin1917	7	2	0	0	0	0	0	0	0	0	0	2	0	0	0	0	0	0	2	2	2	0	0	0	2	0	0	0	0	0	0	0	0	0	0	2	0	0	0	2	0	0	0	0	0	2	0	0	0
Bin1918	7	2	0	0	0	0	0	0	0	0	0	2	0	0	0	0	0	0	2	2	2	0	0	0	2	0	0	0	0	0	0	0	0	0	0	2	0	0	0	2	0	0	0	0	0	2	0	0	0
Bin1919	7	2	0	0	0	0	0	0	0	0	0	2	0	0	0	0	0	0	2	2	2	0	0	0	2	0	0	0	0	0	0	0	0	0	0	2	0	0	0	2	0	0	0	0	0	2	0	0	0
Bin1920	7	2	0	0	0	0	0	0	0	0	0	2	0	0	0	0	0	0	2	2	0	0	0	0	2	0	0	0	0	0	0	0	0	0	0	2	0	0	0	2	0	0	0	0	0	2	0	0	0
Bin1921	7	2	0	0	0	0	0	0	0	0	0	2	0	0	0	0	0	0	2	2	0	0	0	0	2	0	0	0	0	0	0	0	0	0	0	2	0	0	0	2	0	0	0	0	0	2	0	0	0
Bin1922	7	2	0	0	0	0	0	0	0	0	0	2	0	0	0	0	0	0	2	2	0	0	0	0	2	0	0	0	0	0	0	0	0	0	0	2	0	0	0	2	0	0	0	0	0	0	0	0	0
Bin1923	7	2	0	0	0	0	0	0	0	0	0	2	0	0	0	0	0	0	2	2	0	0	0	0	2	0	0	0	0	0	0	0	0	0	0	2	0	0	0	2	0	0	0	0	0	0	0	0	0
Bin1924	7	2	0	0	0	0	0	0	0	0	0	2	0	0	0	0	0	0	2	2	0	0	0	0	2	0	0	0	0	0	0	0	0	0	0	2	0	0	0	2	0	0	0	0	0	0	0	0	0
Bin1925	7	2	0	0	0	0	0	0	0	0	0	2	0	0	0	0	0	0	2	2	0	0	0	0	2	0	0	0	0	0	0	0	0	0	0	2	0	0	0	2	0	0	0	0	0	0	0	0	0
Bin1926	7	2	0	0	0	0	0	0	0	0	0	2	0	0	0	0	0	0	2	2	0	0	0	0	2	0	0	0	0	0	0	0	0	0	0	2	0	0	0	2	0	0	0	0	0	0	0	0	0
Bin1927	7	2	0	0	0	0	0	0	0	0	0	2	0	0	0	0	0	0	2	2	0	0	0	0	2	0	0	0	0	0	0	0	0	0	0	2	0	0	0	2	0	0	0	0	0	0	0	0	0
Bin1928	7	2	0	0	0	0	0	0	0	0	0	2	0	0	0	0	0	0	2	2	0	0	0	0	2	0	0	0	0	0	0	0	0	0	0	2	0	0	0	2	0	0	0	0	0	0	0	0	0
Bin1929	7	2	0	0	0	0	0	0	0	0	0	2	0	0	0	0	0	0	2	2	0	0	0	0	2	0	0	0	0	0	0	0	0	0	0	2	0	0	0	2	0	0	0	0	0	0	0	0	0
Bin1930	7	2	0	0	0	0	0	0	0	0	0	2	0	0	0	0	0	0	2	2	0	0	0	0	2	0	0	0	0	0	0	0	0	0	0	2	0	0	0	2	0	0	0	0	0	0	0	0	0
Bin1931	7	2	0	0	0	0	0	0	0	0	0	2	0	0	0	0	0	0	2	2	0	0	0	0	2	0	0	0	0	0	0	0	0	0	0	2	0	0	0	2	0	0	0	0	0	0	0	0	0
Bin1932	7	2	0	0	0	0	0	0	0	0	0	2	0	0	0	0	0	0	2	2	0	0	0	0	2	0	0	0	0	0	0	0	0	0	0	2	0	0	0	2	0	0	0	0	0	0	0	0	0
Bin1933	7	2	0	0	0	0	0	0	0	0	0	2	0	0	0	0	0	0	2	2	0	0	0	0	2	0	0	0	0	0	0	0	0	0	2	2	0	0	0	2	0	0	0	0	0	0	0	0	0
Bin1934	7	2	0	0	0	0	0	0	0	0	0	2	0	0	0	0	0	0	2	2	0	0	0	0	2	0	0	0	0	0	0	0	0	0	2	2	0	0	0	2	0	0	0	0	0	0	0	0	0
Bin1935	7	2	0	0	0	0	0	0	0	0	0	2	0	0	0	0	0	0	2	2	0	0	0	0	2	0	0	0	0	0	0	0	0	0	2	2	0	0	0	2	0	0	0	0	0	0	0	0	0
Bin1936	7	2	0	0	0	0	0	0	0	0	0	2	0	0	0	0	0	0	2	2	0	0	0	0	2	0	0	0	0	0	0	0	0	0	2	2	0	0	0	2	0	0	0	0	0	0	0	0	0
Bin1937	7	2	0	0	0	0	0	0	0	0	0	2	0	0	0	0	0	0	2	2	0	0	2	0	2	0	0	0	0	0	0	0	0	0	0	0	0	0	0	2	0	0	0	0	0	0	0	0	0
Bin1938	7	2	0	0	0	0	0	0	0	0	0	2	0	0	0	0	0	0	2	2	0	0	2	0	2	0	0	0	0	0	0	0	0	0	0	0	0	0	0	2	0	0	0	0	0	0	0	0	0
Bin1939	7	2	0	0	0	0	0	0	0	0	0	2	0	0	0	0	0	0	2	2	0	0	2	0	2	0	0	0	0	0	0	0	0	0	0	0	0	0	0	0	0	0	0	0	0	0	0	0	0
Bin1940	7	2	0	0	0	0	0	0	0	0	0	2	0	0	0	0	0	0	2	2	0	0	2	0	2	0	0	0	0	0	0	0	0	0	0	0	0	0	0	0	0	0	0	0	0	0	0	0	0
Bin1941	7	2	0	0	0	0	0	0	0	0	0	2	0	0	0	0	0	0	2	2	0	0	2	0	2	0	0	0	0	0	0	2	0	0	0	0	0	0	0	0	0	0	0	0	0	0	0	0	0
Bin1942	7	2	0	0	0	0	0	0	0	0	0	2	0	0	0	0	0	0	2	2	2	0	2	0	2	0	0	0	0	0	0	2	0	0	0	0	0	0	0	0	0	0	0	0	0	0	0	0	0
Bin1943	7	2	0	0	0	0	0	0	0	0	0	2	0	0	0	0	0	0	2	2	2	0	2	0	2	0	0	0	0	0	0	2	0	0	0	0	0	0	0	0	0	0	0	0	0	0	0	0	0
Bin1944	7	2	0	0	0	0	0	0	0	0	0	2	0	0	0	0	0	0	2	2	2	0	2	0	2	0	0	0	0	0	0	2	0	0	0	0	0	0	0	0	0	0	0	0	0	0	0	0	0
Bin1945	7	2	0	0	0	0	0	0	0	0	0	2	0	0	0	0	0	0	2	2	2	0	2	0	2	0	0	0	0	0	0	2	0	0	0	0	0	0	0	0	0	0	0	0	0	0	0	0	0
Bin1946	7	2	0	0	0	0	0	0	0	0	0	2	0	0	0	0	0	0	2	2	2	0	2	0	2	0	0	0	0	0	0	2	0	0	0	0	0	0	0	0	0	0	0	0	0	0	0	0	0
Bin1947	7	2	0	0	0	0	0	0	0	0	0	2	0	0	0	0	0	0	2	2	2	0	2	0	2	0	0	0	0	0	0	2	0	0	0	0	0	0	0	0	0	0	0	0	0	0	0	0	0
Bin1948	7	2	0	0	0	0	0	0	0	0	0	2	0	0	0	0	0	0	2	2	2	0	2	0	2	0	0	0	0	0	0	2	0	0	0	0	0	0	0	0	0	0	0	0	0	0	0	0	0
Bin1949	7	2	0	0	0	0	0	0	0	0	0	2	0	0	0	0	0	0	2	2	2	0	2	0	2	0	0	0	0	0	0	2	0	0	0	0	0	0	0	0	0	0	0	0	0	0	0	0	0
Bin1950	7	2	0	0	0	0	0	0	0	0	0	2	0	0	0	0	0	0	2	2	2	0	2	0	2	0	0	0	0	0	0	2	0	0	0	0	0	0	0	0	0	0	0	0	2	0	0	0	0
Bin1951	7	2	0	0	0	0	0	0	0	0	0	2	0	0	0	0	0	0	2	2	2	0	2	0	2	0	0	0	0	0	0	2	0	0	0	0	0	0	0	0	0	0	0	0	2	0	0	0	0
Bin1952	7	2	0	0	0	0	0	0	0	0	0	2	0	0	0	0	0	0	2	2	2	0	2	0	2	0	0	0	0	0	0	0	0	0	0	0	0	0	0	0	0	0	0	0	2	0	0	0	0
Bin1953	7	2	0	0	0	0	0	0	0	0	0	2	0	0	0	0	0	0	2	2	2	0	2	0	2	0	0	0	0	0	0	0	0	0	0	0	0	0	0	0	0	0	0	0	2	0	0	0	0
Bin1954	7	2	0	0	0	0	0	0	0	0	0	2	0	0	0	0	0	0	2	2	2	0	2	0	2	0	0	0	0	0	0	0	0	0	0	0	0	0	0	0	0	0	0	0	2	0	0	0	0
Bin1955	7	2	0	0	0	0	0	0	0	0	0	2	0	0	0	0	0	0	2	2	2	0	2	0	2	0	0	0	0	0	0	0	0	0	0	0	0	0	0	0	0	0	0	0	2	0	0	0	0
Bin1956	7	2	0	0	0	0	0	0	0	0	0	2	0	0	0	0	0	0	2	2	2	0	2	0	2	0	0	0	0	0	0	0	0	0	0	0	0	0	0	0	0	0	0	0	2	0	0	0	0
Bin1957	7	2	0	0	0	0	0	0	0	0	0	2	0	0	0	0	0	0	2	2	2	0	2	0	2	0	0	0	0	0	0	0	0	0	0	0	0	0	0	0	0	0	0	0	2	0	0	0	0
Bin1958	7	2	0	0	0	0	0	0	0	0	0	2	0	0	0	0	0	0	2	2	2	0	2	0	2	0	0	0	0	0	0	0	0	0	0	0	0	0	0	0	0	0	0	0	0	2	0	0	0
Bin1959	7	2	0	0	0	0	0	0	0	0	0	2	0	0	0	0	0	0	2	2	2	0	2	0	2	0	0	0	0	0	0	0	0	0	0	0	0	0	0	0	0	0	0	0	0	0	0	0	0
Bin1960	7	2	0	0	0	0	0	0	0	0	0	2	0	0	0	0	0	0	2	2	2	0	2	0	2	0	0	0	0	0	0	0	0	0	0	0	0	0	0	0	0	0	0	0	0	0	0	0	0
Bin1961	7	2	0	0	0	0	0	0	0	0	0	2	0	0	0	0	0	0	2	2	2	0	2	0	2	0	0	0	0	0	0	0	0	0	0	0	0	0	0	0	0	0	0	0	0	0	0	0	0
Bin1962	7	2	0	0	0	0	0	0	0	0	0	2	0	0	0	0	0	0	2	2	2	0	2	0	2	0	0	0	0	0	0	0	0	0	0	0	0	0	0	0	0	0	0	0	0	0	0	0	0
Bin1963	7	2	0	0	0	0	0	0	0	0	0	2	0	0	0	0	0	0	2	2	2	0	2	0	2	0	0	0	0	0	0	0	0	0	0	0	0	0	0	0	0	0	0	0	0	0	0	0	0
Bin1964	7	2	0	0	0	0	0	0	0	0	0	2	0	0	0	0	0	0	2	2	2	0	2	0	2	0	0	0	0	0	0	0	0	0	0	0	0	0	0	0	0	0	0	0	0	2	0	0	0
Bin1965	7	2	0	0	0	0	0	0	0	0	0	2	0	0	0	0	0	0	2	2	2	0	2	0	2	0	0	0	0	0	0	0	0	0	0	0	0	0	0	0	0	0	0	0	0	2	0	0	0
Bin1966	7	2	0	0	0	0	0	0	0	0	0	2	0	0	0	0	0	0	2	2	2	0	2	0	2	0	0	0	0	0	0	0	0	0	0	0	0	0	0	0	0	0	0	0	0	2	0	0	0
Bin1967	7	2	0	0	0	0	0	0	0	0	0	2	0	0	0	0	0	0	2	2	2	0	2	0	2	0	0	0	0	0	0	0	0	0	0	0	0	0	0	0	0	0	0	0	0	2	0	0	0
Bin1968	7	2	0	0	0	0	0	0	0	0	0	2	0	0	0	0	0	0	2	2	2	0	2	0	2	0	0	0	0	0	0	0	0	0	0	0	0	0	0	0	0	0	0	0	0	2	0	0	0
Bin1969	7	2	0	0	0	0	0	0	0	0	0	2	0	0	0	0	0	0	2	2	2	0	2	0	2	0	0	0	0	0	0	0	0	0	0	0	0	0	0	0	0	0	0	0	0	2	0	0	0
Bin1970	7	2	0	0	0	0	0	0	0	0	0	2	0	0	0	0	0	0	2	2	2	0	2	0	2	0	0	0	0	0	0	0	0	0	0	0	0	0	0	0	0	0	0	0	0	2	0	0	0
Bin1971	7	2	0	0	0	0	0	0	0	0	0	2	0	0	0	0	0	0	2	2	2	0	2	0	2	0	0	0	0	0	0	0	0	0	0	0	0	0	0	0	0	0	0	0	0	2	0	0	0
Bin1972	7	2	0	0	0	0	0	0	0	0	0	2	0	0	0	0	0	0	2	2	2	0	2	0	2	0	2	0	0	0	0	0	0	0	0	0	0	0	0	0	0	0	0	0	0	2	0	0	0
Bin1973	7	2	0	0	0	0	0	0	0	0	0	2	0	0	0	0	0	0	2	2	2	0	2	0	2	0	2	0	0	0	0	0	0	0	0	0	0	0	0	0	0	0	0	0	0	2	0	0	0
Bin1974	7	2	0	0	0	0	0	0	0	0	0	2	0	0	0	0	0	0	2	2	2	0	2	0	2	0	2	0	0	0	0	0	0	0	0	0	0	0	0	0	0	0	0	0	0	2	0	0	0
Bin1975	7	2	0	0	0	0	0	0	0	0	0	2	0	0	0	0	0	0	2	2	2	0	2	0	2	0	2	0	0	0	0	0	0	0	0	0	0	0	0	0	0	0	0	0	0	2	0	0	0
Bin1976	7	2	0	0	0	0	0	0	0	0	0	2	0	0	0	0	0	0	2	2	2	0	2	0	2	0	2	0	0	0	0	0	0	0	0	0	0	0	0	0	0	0	0	0	0	2	0	0	0
Bin1977	7	2	0	0	0	0	0	0	0	0	0	2	0	0	0	0	0	0	2	2	2	0	2	0	2	0	2	0	0	0	0	0	0	0	0	0	0	0	0	0	0	0	0	0	0	2	0	0	0
Bin1978	7	2	0	0	0	0	0	0	0	0	0	2	0	0	0	0	0	0	2	2	2	0	2	0	2	0	2	0	0	0	0	0	0	0	0	0	0	0	0	0	0	0	0	0	0	2	0	0	0
Bin1979	7	2	0	0	0	0	0	0	0	0	0	2	0	0	0	0	0	0	2	2	2	0	2	0	2	0	2	0	0	0	0	0	0	0	0	0	0	0	0	0	0	0	0	0	0	2	0	0	0
Bin1980	7	2	0	0	0	0	0	0	0	0	0	2	0	0	0	0	0	0	2	2	2	0	2	0	2	0	2	0	0	0	0	0	0	0	0	0	0	0	0	0	0	0	0	0	0	2	0	0	0
Bin1981	7	2	0	0	0	0	0	0	0	0	0	2	0	0	0	0	0	0	2	2	2	0	2	0	2	0	2	0	0	0	0	0	0	0	0	0	0	0	0	0	0	0	0	0	0	2	0	0	0
Bin1982	7	2	0	0	0	0	0	0	0	0	0	2	0	0	0	0	0	0	2	2	2	0	2	0	2	0	2	0	0	0	0	0	0	0	0	0	0	0	0	0	0	0	0	0	0	2	0	0	0
Bin1983	7	2	0	0	0	0	2	0	0	0	0	2	0	0	0	0	0	0	2	2	2	0	2	0	2	0	2	0	0	0	0	0	0	0	0	0	0	0	0	0	0	0	0	0	0	2	0	0	0
Bin1984	7	2	0	0	0	0	2	0	0	0	0	2	0	0	0	0	0	0	2	2	0	0	2	0	2	0	2	0	0	0	0	0	0	0	0	0	0	0	0	0	0	0	0	0	0	2	0	0	0
Bin1985	7	2	0	0	0	0	2	0	0	0	0	2	0	0	0	0	0	0	2	2	0	0	2	0	2	0	2	0	0	0	0	0	0	0	0	0	0	0	0	0	0	0	0	0	0	2	0	0	0
Bin1986	7	2	0	0	0	0	2	0	0	0	0	2	0	0	0	0	0	0	2	2	0	0	2	0	2	0	2	0	0	0	0	0	0	0	0	0	0	0	0	0	0	0	0	0	0	2	0	0	0
Bin1987	7	2	0	0	0	0	2	0	0	0	0	2	0	0	0	0	0	0	2	2	0	0	2	0	2	0	2	0	0	0	0	0	0	0	0	0	0	0	0	0	0	0	0	0	0	2	0	0	0
Bin1988	7	2	0	0	0	0	2	0	0	0	0	2	0	0	0	0	0	0	2	2	0	0	2	0	2	0	2	0	0	0	0	0	0	0	0	0	0	0	0	0	0	0	0	0	0	2	0	0	0
Bin1989	7	2	0	0	0	0	2	0	0	0	0	2	0	0	0	0	0	0	2	2	0	0	2	0	2	0	2	0	0	0	0	0	0	0	0	0	0	0	0	0	0	0	0	0	0	2	0	0	0
Bin1990	7	2	0	0	0	0	2	0	0	0	0	2	0	0	0	0	0	0	2	2	0	0	2	0	2	2	2	0	0	0	0	0	0	0	0	0	0	0	0	0	0	0	0	0	0	2	0	0	0
Bin1991	7	2	0	0	0	0	2	0	0	0	0	2	0	0	0	0	0	0	2	2	0	0	2	0	2	2	2	0	0	0	0	0	0	0	0	0	0	0	0	0	0	0	0	0	0	2	0	0	0
Bin1992	7	2	0	0	0	0	2	0	0	0	0	2	0	0	0	0	0	0	2	2	0	0	2	0	2	2	2	0	0	0	0	0	0	0	0	0	0	0	0	0	0	0	0	0	0	2	0	0	0
Bin1993	7	2	0	0	0	0	2	0	0	0	0	2	0	0	0	0	0	0	2	2	0	0	2	0	2	2	2	0	0	0	0	0	0	0	0	0	0	0	0	0	0	0	0	0	0	2	0	0	0
Bin1994	7	2	0	0	0	0	2	0	0	0	0	2	0	0	0	0	0	0	2	2	0	0	2	0	2	2	2	0	0	0	0	0	0	0	0	0	0	0	0	0	0	0	0	0	0	2	0	0	0
Bin1995	7	2	0	0	0	0	2	0	0	0	0	2	0	0	0	0	0	0	2	2	0	0	2	0	2	2	2	0	0	0	0	0	0	0	0	0	0	0	0	0	0	0	0	0	0	2	0	0	0
Bin1996	7	2	0	0	0	0	2	0	0	0	0	2	0	0	0	0	0	0	0	0	0	0	2	0	2	2	2	0	0	0	0	0	0	0	0	0	0	0	0	0	0	0	0	0	0	2	0	0	0
Bin1997	7	2	0	0	0	0	2	0	0	0	0	2	0	0	0	0	0	0	0	0	0	0	2	0	2	2	2	0	0	0	0	0	0	0	0	0	0	0	0	0	0	0	0	0	0	2	0	0	2
Bin1998	7	2	0	0	0	0	2	0	0	0	0	2	0	0	0	0	0	0	0	0	0	0	2	0	2	2	2	0	0	0	0	0	0	0	0	0	0	0	0	0	0	0	0	0	0	2	0	0	0
[truncated: 1,238 more rows]
[truncated: 352 more columns]
