# Supplementary material for: Genetic Dissection and Validation of Chromosomal Regions for Transmission Ratio Distortion in Intersubspecific Crosses of Rice
Source: Front Plant Sci. 2020 Oct 27;11:563548. doi: 10.3389/fpls.2020.563548 (PMC7655136; doi:10.3389/fpls.2020.563548)
Supplement: Supplementary Table S2 — The number of bins with allele transmission ratio distortion in the backcross inbred line population derived from the cross of 9311 and Nipponbare. [file Table_2.XLSX]

## Sheet: Sheet1
TABLE S2 | The number of bins with allele transmission ratio distortion in the backcross inbred line population derived from the cross of 9311 and Nipponbare.
Chromosome	Nipponbare	9311	Sum
1	93	27	120
2	2	-	2
3	-	76	76
4	23	7	30
5	30	-	30
6	-	148	148
7	-	-	-
8	-	122	122
9	-	-	-
10	-	-	-
11	-	-	-
12	-	33	33
"-" indicate no transmission ratio distortion effect.
