# Supplementary material for: Genetic Dissection and Validation of Chromosomal Regions for Transmission Ratio Distortion in Intersubspecific Crosses of Rice
Source: Front Plant Sci. 2020 Oct 27;11:563548. doi: 10.3389/fpls.2020.563548 (PMC7655136; doi:10.3389/fpls.2020.563548)
Supplement: Supplementary Table S4 — Twelve transmission ratio distortion regions tested in NY-derived populations in the 9311 background. [file Table_4.XLSX]

## Sheet: Sheet1
TABLE S4 | Twelve transmission ratio distortion regions tested in NY-derived populations in the 9311 background
TRD name	Population	Marker	Chr.	Position	Allele frequencya				Towardsb	Samplec	Observed genotype frequencyd					Zygote selectione
					9311	NIP	χ² (df = 1)	P value			P1	H	P2	χ² (df = 2)	P value	χ² (df = 2)	P value
TRD1.2	NY(TRD1.2)-derived population	ID01C059	1	22.48	0.548387	0.451613	3.48387	0.0619696	9311	186	0.284946	0.526882	0.188172	4.02151	0.133888	0.755334	0.683689
		ID01C061	1	23.11	0.57197	0.42803	5.4697	0.019349		132	0.333333	0.477273	0.189394	5.74242	0.0566302	0.0842205	0.95882
		ID01C063	1	23.61	0.57754	0.42246	8.99465	0.00270771		187	0.336898	0.481283	0.181818	9.25668	0.00977094	0.0351651	0.982591
		ID01C065	1	24.58	0.566845	0.433155	6.68449	0.00972552		187	0.326203	0.481283	0.192513	6.94652	0.0310157	0.0741741	0.963628
		ID01C067	1	24.94	0.566489	0.433511	6.64894	0.0099215		188	0.324468	0.484043	0.191489	6.84043	0.0327055	0.0394602	0.980479
		ID01C068	1	25.12	0.564171	0.435829	6.16043	0.013064		187	0.31016	0.508021	0.181818	6.20856	0.0448569	0.204372	0.902541
		ID01C071	1	26.8	0.566489	0.433511	6.64894	0.0099215		188	0.319149	0.494681	0.18617	6.67021	0.0356108	0.0096699	0.995174
TRD1.3	NY(TRD1.3)-derived population	ID01C085	1	30.97	0.522901	0.477099	0.549618	0.458474	/	131	0.267176	0.51145	0.221374	0.618321	0.734063	0.08221	0.959695
		RM11698	1	31.94	0.530534	0.469466	0.977099	0.322916		131	0.274809	0.51145	0.21374	1.0458	0.592798	0.0935974	0.954229
		ID01C090	1	32.47	0.519084	0.480916	0.381679	0.536706		131	0.251908	0.534351	0.21374	1	0.606531	0.646704	0.722448
		RM11730	1	32.72	0.51145	0.48855	0.137405	0.710875		131	0.251908	0.519084	0.229008	0.328244	0.848638	0.196326	0.90636
		RM11743	1	33.05	0.503817	0.496183	0.0152672	0.901663		131	0.244275	0.519084	0.236641	0.206107	0.902079	0.191445	0.908588
		RM11762	1	33.65	0.507634	0.492366	0.0610687	0.804815		131	0.244275	0.526718	0.229008	0.435115	0.804482	0.377492	0.827536
		ID01C101	1	34.99	0.5	0.5	0	1		131	0.229008	0.541985	0.229008	0.923664	0.630128	0.923664	0.628065
		ID01C104	1	35.91	0.51145	0.48855	0.137405	0.710875		131	0.229008	0.564885	0.206107	2.34351	0.309823	2.22631	0.322127
		ID0115	1	38.4	0.530534	0.469466	0.977099	0.322916		131	0.242424	0.55303	0.204545	1.86364	0.393837	1.33211	0.509978
		ID0117	1	39.84	0.515267	0.484733	0.244275	0.621136		131	0.259542	0.51145	0.229008	0.312977	0.855141	0.0745492	0.963388
		ID0118	1	41.22	0.526923	0.473077	0.753846	0.385261		130	0.276923	0.5	0.223077	0.753846	0.685969	0.00109922	0.999451
TRD2.1	NY(TRD2.1)-derived population	02C003	2	0.42	0.482578	0.517422	0.696864	0.403839	/	287	0.240418	0.484321	0.275261	0.979094	0.612904	0.261435	0.877377
		02C004	2	0.87	0.480836	0.519164	0.843206	0.358482		287	0.233449	0.494774	0.271777	0.874564	0.645789	0.0232324	0.988451
		02C015	2	3.76	0.482578	0.517422	0.696864	0.403839		287	0.240418	0.484321	0.275261	0.979094	0.612904	0.261435	0.877377
		02C016	2	3.92	0.491103	0.508897	0.177936	0.673153		281	0.245552	0.491103	0.263345	0.266904	0.87507	0.0858844	0.957955
TRD2.2	NY(TRD2.2)-derived population	02C059	2	18.23	0.531579	0.468421	0.757895	0.383988	/	95	0.303371	0.52809	0.235955	0.768421	0.680988	0.00409265	0.997956
		02C061	2	19.24	0.531646	0.468354	0.632911	0.426289		79	0.247191	0.449438	0.191011	0.64557	0.72413	0.0221142	0.988998
		02C069	2	21.57	0.527473	0.472527	0.549451	0.458542		91	0.274725	0.505495	0.21978	0.56044	0.755618	0.0179646	0.991055
		02C092	2	27.29	0.548387	0.451613	1.74194	0.186894		93	0.337079	0.47191	0.235955	2.6129	0.270779	0.724048	0.695003
TRD3.1	NY(TRD3.1)-derived population	03C033	3	6.96	0.531579	0.468421	0.757895	0.383988	/	95	0.314607	0.505618	0.247191	1.02105	0.60018	0.226584	0.89272
		03C042	3	9.79	0.521053	0.478947	0.336842	0.561658		95	0.325843	0.460674	0.280899	2.11579	0.347186	1.73931	0.412625
TRD3.2	NY(TRD3.2)-derived population	03C036	3	7.74	0.482283	0.517717	0.637795	0.42451	/	254	0.23622	0.492126	0.271654	0.700787	0.704411	0.0534827	0.973609
		03C041	3	9.4	0.502137	0.497863	0.00854701	0.92634		234	0.25641	0.491453	0.252137	0.0769231	0.962269	0.0682325	0.96645
TRD4.1	NY(TRD4.1)-derived population	04C004	4	0.62	0.592391	0.407609	6.28261	0.0121928	9311	92	0.359551	0.505618	0.168539	6.32609	0.0422968	0.0151772	0.992425
		ID0402	4	11.65	0.594737	0.405263	6.82105	0.00900895		95	0.359551	0.550562	0.157303	6.91579	0.031496	0.465393	0.789232
		ID0403	4	13.75	0.610526	0.389474	9.28421	0.00231138		95	0.393258	0.516854	0.157303	9.37895	0.00919152	0.0313757	0.984369
		ID0404	4	16.33	0.595745	0.404255	6.89362	0.00865041		94	0.370787	0.516854	0.168539	6.93617	0.0311767	0.0239962	0.988041
TRD5	NY(TRD5)-derived population	ID0513	5	27.9	0.421053	0.578947	4.73684	0.0295232	NIP	95	0.146067	0.606742	0.314607	6.51579	0.0384693	2.61495	0.252058
		05C091	5	28.4	0.410526	0.589474	6.08421	0.0136395		95	0.157303	0.561798	0.348315	6.34737	0.0418491	0.726583	0.689871
TRD6.2	NY(TRD6.2)-derived population	06C066	6	24.78	0.606383	0.393617	8.51064	0.00353076	9311	94	0.348315	0.58427	0.123596	9.57447	0.00833548	2.37172	0.280646
		06C069	6	26.27	0.589474	0.410526	6.08421	0.0136395		95	0.337079	0.58427	0.146067	6.93684	0.0311662	1.62911	0.428173
		06C070	6	26.38	0.584211	0.415789	5.38947	0.0202586		95	0.325843	0.595506	0.146067	6.66316	0.0357366	2.09112	0.334455
TRD8.1	NY(TRD8.1)-derived population	RM5556	8	4.58	0.560484	0.439516	7.25806	0.00705833	9311	248	0.314516	0.491935	0.193548	7.32258	0.0256993	0.000571511	0.999714
		ID08C061	8	6.1	0.586957	0.413043	14.2353	0.000161316		253	0.355731	0.462451	0.181818	16.7	0.000232734	0.541229	0.763553
		ID08C0905	8	9.05	0.59375	0.40625	17.9379	2.28227e-05		272	0.360294	0.466912	0.172794	20.3	3.87613e-05	0.281154	0.869266
		ID08C10776	8	10.78	0.583026	0.416974	13.5906	0.00022732		271	0.357934	0.450185	0.191882	17.6	0.000148141	1.48805	0.475817
		ID08C1103	8	11.03	0.582721	0.417279	13.7755	0.000206004		272	0.352941	0.459559	0.1875	16.6	0.000240075	0.823322	0.663235
		ID08C1307	8	13.07	0.577206	0.422794	11.9189	0.000555667		272	0.349265	0.455882	0.194853	15.1	0.000529214	1.18358	0.55376
		ID08C1508	8	15.08	0.575397	0.424603	10.7761	0.00102818		252	0.34127	0.468254	0.190476	12.5	0.00195357	0.438233	0.80355
TRD8.3	NY(TRD8.3)-derived population	ID0811	8	26.11	0.566667	0.433333	5.86667	0.0154302	9311	165	0.29697	0.539394	0.163636	6.89091	0.0318903	1.59481	0.443836
		ID0813	8	27.9	0.591429	0.408571	11.7029	0.000624042		175	0.331429	0.52	0.148571	11.9829	0.00250009	1.01019	0.597882
TRD12.2	NY(TRD12.2)-derived population	ID12C023	12	10.39	0.452128	0.547872	2.81	0.0932763	/	94	0.212766	0.478723	0.308511	1.89362	0.387977	0.106723	0.948039
		ID12C024	12	12.08	0.462766	0.537234	2.1978	0.138208		94	0.212766	0.5	0.287234	1.04255	0.593762	0.00292307	0.998539
a Allele frequencies at assayed markers; b Towards indicates the allele that shows preferential transmission in heterozygotes. “/” indicate the two alleles in heterozygote were transmitted equally to the progeny. c Individuls of the F2 population used. Physical position (Mb) of the markers based on MSU7.0 (http://rice.plantbiology.msu.edu/index.shtml). d Genotype frequency of the assayed marker. …
