# Supplementary material for: Genetic Dissection and Validation of Chromosomal Regions for Transmission Ratio Distortion in Intersubspecific Crosses of Rice
Source: Front Plant Sci. 2020 Oct 27;11:563548. doi: 10.3389/fpls.2020.563548 (PMC7655136; doi:10.3389/fpls.2020.563548)
Supplement: Supplementary Table S6 — Validation of five transmission ratio distortion regions in MZ-derived populations in the ZS97 background. [file Table_6.XLSX]

## Sheet: Sheet1
TABLE S6 | Validation of five transmission ratio distortion regions in MZ-derived populations in the ZS97 background.
TRD name	Population	Marker	Chr.	Position	Observed allele frequencya				Towardsb	Samplec	Observed genotype frequencyd					Zygote selectione
					ZS97	MH63	χ² (df = 1)	P value			P1	H	P2	χ² (df = 2)	P value	χ² (df = 2)	P value
TRD1.2	MZ(TRD1.2)-derived population	ID0109	1	22.56	0.466667	0.533333	0.666667	0.414216	/	75	0.16	0.613333	0.226667	4.52	0.10435	4.04177	0.108162
		01C27369	1	27.36	0.546053	0.453947	1.28947	0.256145		76	0.289474	0.513158	0.197368	1.34211	0.51117	0.0936163	0.954158
TRD2.1	MZ(TRD2.1)-derived population	02C001	2	0.019	0.472222	0.527778	0.555556	0.456057	/	90	0.233333	0.477778	0.288889	0.733333	0.693041	0.154898	0.925384
		02C009	2	2.39	0.516304	0.483696	0.195652	0.658253		92	0.271739	0.48913	0.23913	0.23913	0.887306	0.0394127	0.98048
		ID0204	2	4.2	0.521277	0.478723	0.340426	0.559584		94	0.287234	0.468085	0.244681	0.723404	0.69649	0.362871	0.833547
		ID02C028	2	6	0.532967	0.467033	0.791209	0.373735		91	0.274725	0.516484	0.208791	0.89011	0.640789	0.127814	0.937966
TRD3.2	MZ(TRD3.2)-derived population	03C051	3	12.39	0.494382	0.505618	0.0224719	0.880839	/	89	0.202247	0.58427	0.213483	2.55056	0.279352	2.53252	0.271578
		03C054	3	12.72	0.483146	0.516854	0.202247	0.652913		89	0.202247	0.561798	0.235955	1.5618	0.457994	1.38781	0.4939
		03C064	3	15.51	0.461538	0.538462	1.07692	0.299387		91	0.197802	0.505495	0.296703	1.79121	0.408361	1.78022	0.182122
TRD8.1	MZ(TRD8.1)-derived population	08C03009	8	3	0.493506	0.506494	0.025974	0.871964	/	77	0.246753	0.493506	0.25974	0.038961	0.980708	0.0126561	0.993691
		08C0311	8	3.11	0.483871	0.516129	0.129032	0.719438		62	0.209677	0.548387	0.241935	0.709677	0.701287	0.594436	0.740636
		RM310	8	5.11	0.5	0.5	0	1		82	0.280488	0.439024	0.280488	1.21951	0.543483	1.21951	0.538503
		08C07325	8	7.32	0.472222	0.527778	0.555556	0.456057		90	0.222222	0.5	0.277778	0.555556	0.757465	0.000862656	0.999569
		08C07345	8	7.34	0.477528	0.522472	0.359551	0.548756		89	0.224719	0.505618	0.269663	0.370787	0.830778	0.0157024	0.992177
TRD12.2	MZ(TRD12.2)-derived population	12C1101	12	11.01	0.474026	0.525974	0.415584	0.519149	/	77	0.246753	0.454545	0.298701	1.05195	0.590979	0.602391	0.738359
		12C13109	12	13.19	0.464789	0.535211	0.704225	0.401368		71	0.225352	0.478873	0.295775	0.830986	0.660015	0.0997376	0.95132
a Allele frequency of linked marker; b Towards indicates the allele that shows preferential transmission in heterozygotes. “/” indicate the two alleles in heterozygote were transmitted equally to the progeny. c The sample number of F2 populations. Physical position of the markers based on MSU7.0 (http://rice.plantbiology.msu.edu/index.shtml). d Genotype frequency of linked marker. P1 and P2 indic…
