# Supplementary material for: Genetic Dissection and Validation of Chromosomal Regions for Transmission Ratio Distortion in Intersubspecific Crosses of Rice
Source: Front Plant Sci. 2020 Oct 27;11:563548. doi: 10.3389/fpls.2020.563548 (PMC7655136; doi:10.3389/fpls.2020.563548)
Supplement: Supplementary Table S7 — Primers used for genotyping F2 populations. [file Table_7.XLSX]

## Sheet: Sheet1
TABLE S7 | Primers used for genotyping F2 populations
Marker	Chr.	Position	Forward primer (5'-3')	Reverse primer (5'-3')
ID01C059	1	22.48	GCAGAGATGACCAAGATAGG	CCTTATGTTTGAGATCGGAG
ID0109	1	22.56	TGCTCTAAAGCAGACCAAGA	TGTGAGTGAGGGAGAGATTG
ID01C061	1	23.11	TGATGAACAGCACAGAAAGA	ACACACCGAGAAACTGAAAT
ID01C063	1	23.61	TCGATGAGTTTCATCCAAAT	TCAGAAAATACACGTAATACATCA
ID01C065	1	24.58	CCCTCAAATCCAAAATACAA	TTGACCCTTAAGAGCATCAC
ID01C067	1	24.94	TGGTGAGCTGATTTATAGCC	GCAAAATGGAAATGACTAGC
ID01C068	1	25.12	AACCATCTCAAAGTCGTGAG	TGGATACAGCCTAAGAACCT
ID01C071	1	26.8	CAACACCACCGTATACACC	ATTGGTACTCCGGTTCTTTC
01C27369	1	27.36	GCCTGGGAGAGGTTGAGATT	CCACCTCAACATTTAGCCGG
ID01C085	1	30.97	AGATCTACAGCGTTCGTGTC	CTAGCTGTGGGAAAGTTAGC
RM11698	1	31.94	ATCAGCATCCCAAAGCTAGAACC	AACCGTATATTGAGGGAGCAAGC
ID01C090	1	32.47	GCAACATGGTTTCTACACAA	CATATGCTAATCAAGCCCTC
RM11730	1	32.72	ACGATGTCTTGGCATCCCTTCC	CGCTAAGTTCCATGCTCAGTTGC
RM11743	1	33.05	AAGGTCAAGGAAACAGGGACTGG	AGCCACGAATTCCACTTTCAGC
RM11762	1	33.65	AAGCGACAACTGAAGGAAACTCG	TTTGAAAGTCCACTGCCAAGTGC
ID01C101	1	34.99	TTTTGTGCGAAAACTTTTTAT	GACCACATCGAATATGCTTT
ID01C104	1	35.91	GGAGAGCAAGAGCAGTAGTT	ACGAGGTACTACGACTTGATG
RM11876	1	36.51	GGGTGGAAGGAGGACAACTGC	CATCTGCTTGTTGGTTTGATAGCC
RM11945	1	37.86	CCGAGCGAGTAGTTCATCTATGC	GCACACAACAACACAAACTGACG
GLT1	1	38.36	TTTGGATCTGAACCATGGAA	GGTTGTCACAGGAATTTTGGA
SD1C	1	38.38	CGGGAAGAAACCGACCTGA	CGTGGCTGTTGGCACCTCT
ID0115	1	38.4	TGTTTGTTCCAGTGGATCTG	ACCAAAACACGTTTATGCAA
RM8235	1	38.44	GTTGACAGGGCTAAATGTAGATCG	ACTTTGCATGGACAGGTTATGG
GLT3	1	38.68	AACCTCAACACAACGTCTTCG	TGAGCCTTAGATCCACCCTTT
GLT13	1	38.8	TCCTGATGCTGGATTTTTCC	ATGTGCCTCTCGCCAGATAA
GLT4	1	38.92	AAGTAACATGCGTGCTCGTG	ACGGTGGAATCAACCACTTT
ID0116	1	39.17	CTGACCCTCCTTCGTCTAAA	ATTTGGGCATGAATTTTGTT
ID0117	1	39.83	GTCCATGAAATTGTGACCAA	ACAAAATGGGTCCAAAAGG
ID0117	1	39.84	GTCCATGAAATTGTGACCAA	ACAAAATGGGTCCAAAAGG
RM12146	1	40.71	AGTATGCCCTGCCCACTACACTAGG	CAGCGAATGGCAAGAGCAACC
ID0118	1	41.22	TAGTGTCGAAGCCTTTGCTC	TTCAAAATCAGCGTCAGTTC
GLT16	1	41.31	GTACTGCTAGCTTCATCCGT	AGTCATTCTAGCATTTCCGA
02C001	2	0.019	GATGACGGACGAAGAAATAC	TTTAAACCCAAAACATCGAG
02C003	2	0.42	TGTGCTGCATAATGCTAAAT	TCTCTGACTTGTCCAAAAGC
02C004	2	0.87	CGTGCTAATGAACTTTCTCA	AGATTTGGCAAAGAAAAACA
ID0201	2	1.01	GGTCATACTACCTCCGTCCA	CCACTACCAAACACTATCACG
02C009	2	2.39	TCGATCAAGATCTCCACTAAG	AGCATAAGATTTGATTGAACA
02C015	2	3.76	CTCCAGGTTCATATGCATTC	CAAGGACGGAAAAAGTAATG
02C016	2	3.92	TGAGTTCCTCACTGACAAAA	GTATTCATGTGTCTTGGCCT
ID0204	2	4.2	TTACAGCCGCTATGATAAGG	CATTTCAACTAGTAAGCGTGTC
ID02C028	2	6	TCATTAAGTGATAGCCTTGG	AATTTATAGCACTCCGCAAG
02C059	2	18.23	TTCACTGGATTTTGTTGTCA	CCTTTGCTTGTCTATGAACG
02C061	2	19.24	ATATGCATTGGTTCTGCACT	TTCACGATTTCTCCCATAAC
02C069	2	21.57	AGTCACTATCCCCATCCTTT	GCAGGATAGTGTGCTGTGTA
02C082	2	24.9914	GGCATGGTCAAAATGATATAG	CGTACAGTCTCCCACTTCTC
02C092	2	27.29	TTGGATGAAGGTCAGAAAAT	TTCTCACAAACTCCAATTCC
03C033	3	6.96	TCTTGCAGTGTTCTTCAATC	GACTCCTTCTCGCCTACTTA
03C036	3	7.74	CAACATCGTGTTGACTCATT	CCACCATCTAAACACATCCT
03C037	3	7.99	CCTTTGGTTTCTACTTCCCT	AAAGTGCAAATAGCATGGAT
03C038	3	8.29	ACAAGCATCCCTATGAAAGA	ATCACCGATATGAGCAATTC
03C041	3	9.4	TTTTATGGGTTGAGGGTAGA	AACGTATTTGAGCTTGGCT
03C042	3	9.79	TTTGAAAATCTTTGGTGGAC	AATAAATCTTTGGCAAGCAA
03C046	3	10.64	TTCATCTGGCAAAGAGAGAT	TGTTCTTATGCTGGTTCCTT
03C051	3	12.39	GATGTGTCAACACTTGAACG	CGATTTCTTCCCTAATCGTA
03C054	3	12.72	CAGTCTAAACCCAGCTCAAT	TCAGCTAGTTAGCCCACTTC
03C064	3	15.51	TGAAGCTAACTACAACACCG	CCAATTAGTTTTGGAATTGAA
RM551	4	0.16	CTTACTCCATTGGGCTGGAACC	TGTAGGGTGGTAAGAGATCCACTCC
04C004	4	0.62	AATGTGACAGAACCGAATTG	GCTATGGGTTCTTTTGGTTT
RM518	4	2.02	AAGACACAAGCAAACAGCTCAACC	AAGCTTGCTTGGTTCAAGAGAGG
04C04188	4	4.16	ACGCATTCGCACGACTCTAACC	GGGTCATGCAACAATGGAGACG
04C082	4	7.87	AAATATCCTGTCGTCCGTG	TTCAATCGGACAGAAAAAGT
ID0402	4	11.65	TGAGTCGTGTCTGATATGGA	ATCGAGACAACCAAAAATGA
RM401	4	13.2	GCATGAGCTGCTCTCATTATTGTCC	GAAACGAACCAAACGTTCATCG
ID0403	4	13.75	TTGCTAACGACGATTAATTAGG	CGTCTCTGTCCGTGTCATAA
ID0404	4	16.33	TGTTCGAATTGCTGTAGTGG	TCATTTGCATTGTTGTGACTT
05C080	5	25.7	GCACCAGATTGTTAGAGGAG	TGCATGTTACTTTTATTATAGTGTTTT
05C083	5	26.9	ACGTGTTCACATCCTTTACC	CCGTCCTTCTCTTGTTTTATT
05C086	5	27.3	TGTATTACCGACCGGAGTAT	CATGTGTAATTTTGGTATATACATTG
ID0513	5	27.9	AGCCTAAAAACACAAATACCG	TCGTCTAGTAAATTAGTCGCAATC
05C091	5	28.4	GGAGAAGTCGATCCTGGC	TGGAAGAAAGAAGGAAGTGA
05C091	5	28.7	GGAGAAGTCGATCCTGGC	TGGAAGAAAGAAGGAAGTGA
06C066	6	24.78	AGGATGGAGATCCTGATTTT	ATATGTTAAACGGTCCGAAA
06C069	6	26.27	GAGAGCTGCTACACATACGA	ATACGATTTCTGCGTACGAT
06C070	6	26.38	CATAAGCGCCATGTGTAATA	TCATGAGCCTTAACTGAAAAA
ID08C010	8	1.99	TTTTGGATTCGAACTTTTAGA	GTCCTGTTCCACATGAAAAT
ID08C012	8	2.24	CAACGTTACGCACACATTAT	TGATGTGCAACAACATAGAGA
08C03009	8	3	GCAAACAAAGGTTACTGTCCCT	AATCATGTCGGTGGCATCAG
ID08C013	8	3.02	TATTACCACCTTCTTTTGCG	TTTATCTCTGCCTTAAAACGA
08C0311	8	3.11	ACCACAAAATCATATCGTTAGGCA	TTGCATTCCTTCAAGCAGTTTT
RM5428	8	3.25	GCTTCTCAACTTATGCTCTCATGG	CTCCACTACATGTCCACAAATGC
ID08C016	8	3.53	AAGCTGATGGGTTTGAGAAT	CTTGAGGAGCTATTCCACAG
RM5556	8	4.58	GTAAGCCATTTGCACGGACAAGG	GAGCTCAGGATCATCCCTACATGC
RM310	8	5.11	GACTTGTGGTTGTTGCTTGTTGG	ACTGCCATATGCATTTCCCTAGC
ID08C061	8	6.1	GTGAAGCCAGGTTTATCCTA	GTTTATCTTGGCATGTGGAT
08C07325	8	7.32	CTCAGGTCCTCCTTGGTCG	TCTTCCAGATGTGCCACCTC
08C07345	8	7.34	CAGCTTAATACGCAGAGCCA	ACACGCACAAACTATTTCAGTACT
ID08C0905	8	9.05	GCCATATGCGGTGTTCTTTT	AGCGCATATCATGTTCAGTTCG
SD8C	8	9.38	ACAGAGTGCGTCTCCATGTT	ATTAACAACCTGATGCGGCC
ID08C9294	8	9.29	AGTTCGCTCCGCACATCT	TCAACCCAACTTCCCTAGCC
ID08C9382	8	9.38	GTTGATTGGTTGGTTCTGCC	CAGTGTTGCTGTTGCTGCT
ID08C10776	8	10.78	ACCATTAAATTACGGCCAGCC	CCTCTCAATTGACTGATTACGGT
ID08C1103	8	11.03	TGAGCTATACTTGTTTGGAGAGAA	AGAGGATGGCTGAATGGTGA
ID08C1307	8	13.07	GCTACAATCCGTTTGCCGAT	AAGGTGGACAGTCATTCTTCAA
ID08C1508	8	15.08	TGTAGTGGGAAGGGAAAAAAACA	TGTGAACAGACTTCAAACGCT
ID0811	8	26.11	TGGAAACACACAAGCATACG	ATTTTATGCCTTGGAAGACG
ID0813	8	27.9	CGTGTAACTGTTTCGCTTG	AATCCACATTTGGCTTCTC
12C016	12	5.6	ATGGATTCCTGATAGTGCAA	ATGAGATGAGAGGTGAGGTG
ID12C023	12	10.39	CATAAATGGAGTTCTTGGTTG	GCATCATCCCTTATACCAAA
12C1101	12	11.01	TGGGTAACTTAGCAGGGTGG	CACTCAAACCATGCTCCCTG
ID12C024	12	12.08	CTTCTGAAATTTTGATTGCC	GGAAGCCTATGACAAAAGAA
ID1205	12	12.82	GGATGTCATCGTTGATTGTG	CTCGGCGGTCAGACTAGG
12C13109	12	13.19	ATTTTGCACCATGCCGTACA	AGCCAAACTTCACTTTCAAAGTT
RM28050	12	14.22	GATAAGACTTGGGTGGACATCACG	CTTCTATGGTCGCAATTCAGATGC
