# Supplementary material for: Genetic Dissection and Validation of Chromosomal Regions for Transmission Ratio Distortion in Intersubspecific Crosses of Rice
Source: Front Plant Sci. 2020 Oct 27;11:563548. doi: 10.3389/fpls.2020.563548 (PMC7655136; doi:10.3389/fpls.2020.563548)
Supplement: Supplementary Table S8 — The TRD regions detected for allele transmission ratio distortion in the two subpopulations. [file Table_8.XLSX]

## Sheet: Sheet1
TABLE S8 | The TRD regions detected for allele transmission ratio distortion in two subpopulations.
TRD name	Peak Bin			LOD
	Chr	Name	Region (Mb)	SubN	SubY
TRD1.1	1	Bin80	7.454-7.63	4.6858	10.5846
TRD1.2	1	Bin232	23.388-23.473	–	5.4526
TRD2.1	2	Bin453	1.386-1.495	3.9058	–
TRD3.1	3	Bin879	8.673-8.829	3.7482	9.2386
TRD3.2	3	Bin910	12.338-12.564	7.6771	15.7164
TRD4.1	4	Bin1187	8.424-11.449	–	3.6548
TRD5	5	Bin1678	28.842-28.933	–	5.444
TRD6.1	6	Bin1714	4.195-4.283	10.0548	11.359
TRD6.2	6	Bin1832	24.254-24.34	–	5.2454
TRD8.1	8	Bin2209	7.914-8.321	–	10.5553
TRD8.3	8	Bin2247	15.418-15.666	12.1174	10.5872
TRD12.1	12	Bin3006	0.741-1.027	13.4851	11.1217
TRD12.2	12	Bin3088	10.97-11.007	4.1027	–
TRD12.3	12	Bin3212	25.035-25.098	3.7899	–
SubN and SubY represent two subpopulations that had NIP (named as SubN, n = 172) and 9311 genotypes (named as SubY, n = 181) at TRD1.3, respectively. “-” represent the relevant TRD regions were not identified in the subpopulations (LOD>3.5 was suggested due to reduction of subpopulation size).
