# Supplementary material for: Genetic Dissection and Validation of Chromosomal Regions for Transmission Ratio Distortion in Intersubspecific Crosses of Rice
Source: Front Plant Sci. 2020 Oct 27;11:563548. doi: 10.3389/fpls.2020.563548 (PMC7655136; doi:10.3389/fpls.2020.563548)
Supplement: Supplementary Table S9 — Epistatic interaction of TRD1.3 and TRD8.1 regions in the F2 population derived from NY(TRD1.3/TRD8.1) and 9311. [file Table_9.XLSX]

## Sheet: Sheet1
TABLE S9 | Epistatic interaction of TRD1.3 and TRD8.1 in the F2 population derived from NY(TRD1.3/TRD8.1) and 9311
Parental genotype	Allele frequency
	NIP	9311	χ2	P value
TRD1.39311/TRD8.1NIP/9311	0.415888	0.584112	6.05607	1.4E-02*
TRD1.3NIP/TRD8.1NIP/9311	0.484076	0.515924	0.318471	0.63
TRD8.19311/TRD1.3NIP/9311	0.512987	0.487013	0.207792	0.65
TRD8.1NIP/TRD1.3NIP/9311	0.593458	0.406542	7.47664	6.3E-03**
*P < 0.05, **P < 0.01. NIP/9311 represent heterozygote.
